# Supplementary material for: The Chlamydia pneumoniae effector SemD exploits its host’s endocytic machinery by structural and functional mimicry
Source: Nat Commun. 2024 Aug 24;15:7294. doi: 10.1038/s41467-024-51681-3 (PMC11344771; doi:10.1038/s41467-024-51681-3)
Supplement: Supplementary file 4 — Source Data [file 41467_2024_51681_MOESM4_ESM.xlsx]

## Sheet: Titel page
Source Data
The Chlamydia pneumoniae effector SemD exploits its host's endocytic machinery by structural and functional mimicry
Fabienne Kocher1, Violetta Applegate2, Jens Reiners2, Astrid Port2, Dominik Spona1, Sebastian Hänsch3, Amin Mirzaiebadizi4, Mohammad Reza Ahmadian4, Sander HJ Smits2,5, Johannes H. Hegemann1*#, Katja Mölleken1#
1 Heinrich Heine University Düsseldorf, Faculty of Mathematics and Natural Sciences, Institute for Functional Microbial Genomics, Düsseldorf, Germany
2 Heinrich Heine University Düsseldorf, Faculty of Mathematics and Natural Sciences, Center for Structural Studies, Düsseldorf, Germany
3 Heinrich Heine University Düsseldorf, Faculty of Mathematics and Natural Sciences, Center for Advanced Imaging, Düsseldorf, Germany
4 Institute of Biochemistry and Molecular Biology II, Medical Faculty and University Hospital Düsseldorf, Heinrich Heine University Düsseldorf, Düsseldorf, Germany
5 Heinrich Heine University Düsseldorf, Faculty of Mathematics and Natural Sciences, Institute of Biochemistry, Düsseldorf, Germany
* Corresponding author: johannes.hegemann@hhu.de
# These authors jointly supervised this work: K.M., J.H.H.

## Sheet: Figure 3
Figure 3 Data points of fluorescence intensity ratios
																																					DataSet 1:
BR-GBDGFP							BR-GBDΔGFP							BR-GBDΔΔGFP							GFP							BR-GBD, no SemD											T-test	Significance
	n	ratio 5 min	ratio 10 min	ratio 15 min	ratio 20 min			n	ratio 5 min	ratio 10 min	ratio 15 min	ratio 20 min			n	ratio 5 min	ratio 10 min	ratio 15 min	ratio 20 min			n	ratio 5 min	ratio 10 min	ratio 15 min	ratio 20 min			n	ratio 5 min	ratio 10 min	ratio 15 min	ratio 20 min				BR-GBDΔGFP 5 min	BR-GBDΔGFP 20 min	1.66847e-15	***
Dataset 1	1	36.6664	29.9316	39.4621	47.097		Dataset 1	1	1.51372	1.2446	1.68601	2.44735		Dataset 1	1	0.89857	1.15387	1.76784	0.98174		Dataset 1	1	1.02264	0.86578	1.32505	1.03916		Dataset 1	1	1.25764	1.27825	1.06516	0.64992				BR-GBDΔΔGFP 5 min	BR-GBDΔΔGFP 20 min	0.901603	n.s.
	2	85.8126	32.5076	45.0331	38.6674			2	1.25732	1.49082	1.558	1.80815			2	1.08343	0.93025	0.70944	1.04246			2	1.03757	1.00666	1.15034	1.18837			2	1.20753	0.55903	1.08468	0.87464				BR-GBDΔGFP 20 min	BR-GBDΔΔGFP 20 min	2.17507e-17	***
	3	156.489	44.8007	44.6829	44.4997			3	1.4428	1.22156	1.33902	2.24995			3	1.09412	0.99239	1.2339	1.33279			3	1.25839	1.21962	1.01862	2.09192			3	0.87573	0.8524	0.94524	1.14015				BR-GBDΔΔGFP 20 min	GFP 20 min	0.657924	n.s.
	4	26.2545	26.8147	46.2231	32.4894			4	1.37744	1.50508	2.45957	4.62351			4	1.44516	1.05476	0.60215	1.32123			4	1.13329	1.27068	1.0477	0.7987			4	1.20842	1.12173	0.81456	0.62538				GFP 20 min	BR-GBD, no SemD 20 min	0.21468	n.s.
	5	45.4241	28.6046	30.4753	32.5934			5	1.19973	1.14206	2.20274	2.38413			5	1.01723	1.28005	1.59953	1.36323			5	1.28191	1.19534	1.34121	0.99341			5	1.18458	1.04569	1.04086	1.23932
	6	66.8791	28.2095	26.1849	39.9977			6	1.13478	1.73028	2.25207	2.3705			6	1.20999	1.21911	1.47807	1.01701			6	0.99099	1.36338	1.03304	1.03691			6	0.73825	0.94949	0.58108	0.73154
	7	52.1523	32.6812	29.7668	32.6959			7	1.31835	1.90366	1.30047	2.64479			7	1.10077	1.27021	1.27831	1.2911			7	1.44388	1.05089	0.95594	1.30987		Dataset 2	1	0.83089	1.03465	0.89404	0.91067
	8	40.5038	65.3317	34.9399	35.9008			8	1.28489	1.25547	1.38639	1.3117			8	0.92509	0.90053	1.11538	1.11588			8	0.7323	0.81685	0.62514	0.83563			2	0.49102	1.43475	1.15314	0.66701				DataSet 2:
	9	96.7548	57.613	34.7877	35.0939			9	1.26469	1.75762	2.01184	1.83199			9	1.46914	1.22793	1.11236	1.35573			9	1.09932	1.04074	0.84364	1.16826			3	0.81752	0.38886	1.09946	1.08452						T-test	Significance
	10	61.2705	55.7902	37.1091	61.4501			10	1.07594	1.42749	2.40472	2.71575			10	1.08933	0.68329	0.69203	1.12703			10	0.86035	1.03536	1.13929	1.22752			4	0.79556	0.66636	1.14736	1.96256				BR-GBDΔGFP 5 min	BR-GBDΔGFP 20 min	1.11934e-17	***
	11	88.8753	44.5513	32.3683	35.4245			11	1.25905	0.9026	1.94031	1.99378			11	0.92724	0.99131	1.02462	1.0624			11	0.98926	0.92576	1.49274	1.08899			5	1.43629	1.62007	0.96222	1.50327				BR-GBDΔΔGFP 5 min	BR-GBDΔΔGFP 20 min	0.227277	n.s.
	12	60.907	48.2044	41.9994	85.0058			12	0.6082	1.54268	1.83444	1.90117			12	1.26662	0.78997	0.89783	0.85963			12	1.35382	1.12205	1.30398	1.06536			6	1.17291	1.32565	0.93437	3.11561				BR-GBDΔGFP 20 min	BR-GBDΔΔGFP 20 min	3.09598e-20	***
	13	38.1636	25.8964	41.0642	44.7712			13	1.06805	0.89456	1.02442	2.65932			13	1.3205	1.17755	1.32758	1.22833			13	1.32814	1.11753	0.73098	1.15703											BR-GBDΔΔGFP 20 min	GFP 20 min	0.29854	n.s.
	14	55.0698	38.9777	46.0747	54.0687			14	1.08227	1.0792	0.84691	2.49248			14	0.80935	0.82947	1.31023	1.08128			14	0.90949	0.99898	0.87079	0.59541											GFP 20 min	BR-GBD, no SemD 20 min	0.530063	n.s.
	15	81.5552	43.7271	43.2299	41.2661			15	0.78439	0.91988	1.47229	2.00571			15	1.01474	0.95277	1.45478	1.05093			15	0.73203	1.1894	0.64216	0.37034
	16		40.594	12.2588	32.0747			16	1.25332	1.57523	1.37278	2.25389			16	1.14506	1.24768	0.91768	0.88247			16
	17		53.0825	65.9015	48.8395			17	1.02615	1.15605	1.53452	2.58768			17	1.23049	1.13244	1.28182	1.19611			17
	18		38.3567	38.0612	14.0017			18	1.41958	1.57541	1.67548	3.01767			18		1.05321	1.18136	0.71723			18
	19		57.2266	46.3655	31.6911			19	1.53697	1.92557	1.45794	1.11686			19		1.24834	1.66339			Dataset 2	1	0.94902	1.47947	1.1552	1.0661
	20		40.1727	42.524	24.3375			20	1.15537	1.95664	1.49257	1.05002			20		1.37315	1.24453				2	0.9422	1.20765	1.23172	1.35071
	21		61.7116	49.9001	41.8975			21	1.42033	2.18715	1.1409	1.24329			21		1.2686	1.64319				3	1.78109	1.2058	1.13294	0.79714
	22			42.8083	59.3384			22	1.22293	1.19444	2.74607	2.83792		Dataset 2	1	1.34645	1.26413	0.67263	1.41238			4	1.04006	2.00421	0.95873	1.50198
	23			56.4578	37.5247			23	1.50111	2.03732	2.94888	3.06471			2	1.0166	1.12353	1.23211	0.96198			5	1.02875	2.55517	1.57416	0.84712
	24			37.7897	66.0091			24	1.50132	1.54807	2.66952	2.50575			3	1.04831	1.39403	1.44173	0.92639			6	1.70335	1.81148	1.49401	1.59355
	25				49.3617			25		1.49228	1.77794	3.17658			4	1.0894	1.25213	0.95882	1.10087			7	1.76046	0.46441	2.14048	1.46189
	26				73.4437			26		1.76274	2.30533	2.9463			5	1.26895	1.15188	0.80344	1.08339			8	1.8207	1.10202	1.10588	1.89616
	27				61.2101			27		1.66132	1.67979	2.22616			6	0.89452	1.18309	1.08305	0.96764			9		1.71828	1.05665	1.19355
Dataset 2	1	21.6099	58.0406	42.4458	46.7013			28		1.50447	1.70981	1.5882			7	1.45111	1.08028	1.01709	1.30682			10		1.76737		1.47425
	2	33.6799	56.8671	51.9411	46.2879			29		1.36114	1.66467	1.96191			8	1.06284	1.13866	1.12892	1.01575			11				0.96889
	3	21.4627	57.1449	51.0695	46.1086			30		1.3849	1.11869	1.88891			9	1.05756	1.06513	0.80385	1.03998
	4	53.6592	46.2985	40.4339	41.914			31		1.33081	2.02739	1.91188			10	1.39352	1.11704	1.11967	1.26488			Average DataSet1				1.06446
	5	40.7492	43.9807	41.7475	46.5727			32		2.2047	1.28799	2.40013			11	1.17204	0.78233	1.2766	1.27597			s.d. DataSet1				0.365972
	6	46.4621	40.0228	44.0268	46.3639			33		1.68404	1.21669	2.02835			12	1.09189	0.89229	1.33071	1.57502
	7	39.7496	47.3067	47.9433	38.4419			34		1.50544	1.84753	2.29745			13	1.45063	0.97713	1.08063	1.00273
	8	30.7501	49.0153	42.59	32.5354			35		1.44034	1.16531	1.73646			14	1.29754	1.06697	1.4425	0.93912
	9	41.382	40.5799	44.0464	42.7704			36		2.64968	1.76338	2.08287			15	1.21331	1.67911	1.20264	1.33167
	10	68.4268	55.0255	49.9484	44.4756			37			3.03875	3.20229			16	1.53104	1.1998	0.68638	0.88359
	11	77.2729	67.1245	49.4888	49.0611			38			2.1534	3.40187			17	1.21477	1.18834	0.79672	0.96496
	12	62.9676	58.8269	42.8003	50.2412			39			1.5431	3.74246			18	0.92218	0.7789	0.87939	0.9349
	13		34.21	33.0112	41.0651			40			1.72114	2.36601			19	1.45725	0.68587	1.38057	0.8067
	14		40.0853	33.9072	63.3974			41			1.50477	3.23568			20	1.20837	0.86143	0.91037	1.05126
	15		16.4549	21.0773	66.9073			42			1.92049	2.05564			21	0.77617	1.44503	1.56935	1.29852
	16		26.4899	49.8803	32.0476			43			1.73216	1.66967			22	1.44335	1.08428	1.26493	1.36943
	17		10.8017	47.5764	23.1362			44			1.05207	1.32944			23	1.38732	1.13947	1.2916	1.41305
	18		6.44616	37.7476	22.8205			45			2.37245	1.96239			24	0.90096	1.36331	1.54633	0.92016
	19				47.5447			46			1.8863	2.64718			25	1.33333	1.89585	1.03107	1.38088
	20				52.5141			47			2.87737	2.73196			26	1.50034	1.53804	1.17754	1.07483
	21				55.1255			48			2.44083	2.27201			27	0.79924	1.3929	1.65757	1.12462
	22				60.6225			49				2.69378			28	1.53517	1.27359	1.24457	1.26745
	23				41.2522			50				3.01484			29	1.68071	1.68704	0.86397	1.50072
	24				50.1588		Dataset 2	1	2.16657	1.77685	1.62062	1.32518			30	1.17019	0.88212	0.98992	1.25124
	25				18.6196			2	1.27887	1.13331	1.48869	2.03723			31	1.46818	0.96339	1.31667	1.15713
	26				9.74475			3	1.35571	1.38552	1.6648	1.7658			32		0.76911	1.09939	1.19025
	27				70.9657			4	1.29362	1.35321	1.60681	1.46471			33		1.20694	0.67962	1.07886
								5	1.25199	0.95617	1.71422	1.44461			34		1.93829	0.67655	1.25981
	Average DataSet 1				44.4723			6	1.05634	1.50982	1.05281	1.8953			35		1.4712	0.70258	1.00197
	s.d. DataSet1				15.2923			7	1.40051	1.42187	1.31337	2.06162			36		1.31817	1.05071	1.4749
								8	0.90093	1.4037	1.02306	1.43206			37		1.29952	1.36674	1.4314
								9	1.03426	1.06027	0.94197	1.76933			38		0.96148	1.23685	1.1686
								10	1.00572	1.14678	1.12379	1.36418			39		1.40952	1.04912	1.33138
								11	1.08455	1.13454	1.77561	1.42499			40		1.17139	1.06527	1.71002
								12	0.92522	1.18582	1.0107	1.39753			41		1.41757	0.91951	1.23217
								13	1.14562	1.46646	1.3757	1.54927			42		1.71258	1.12005	1.00419
								14	1.07302	1.41067	0.79312	2.20101			43		1.54377	1.30074	1.38114
								15	0.94581	1.40623	1.38702	1.86126			44		1.44809	1.2251	1.12875
								16	1.06124	1.37065	1.18466	1.76644			45		1.49125	1.01323	1.66952
								17	1.03569	1.17509	1.36407	1.87203			46		1.27697	1.11206	1.14327
								18	1.25148	1.11951	1.23497	1.72917			47		0.94853	1.10464	1.06081
								19	1.10366	0.97698	1.15559	2.35887			48		1.47808	0.73998	1.14262
								20	1.52612	1.16931	1.2843	1.41752			49			1.09454	1.16345
								21	1.20542	1.03599	1.28468	1.45639			50			1.35063	1.1559
								22	1.14215	0.97438	1.3312	1.32339			51			1.24689	1.33478
								23	1.16873	1.28777	1.50549	2.43948			52			1.13987	0.9378
								24	1.26718	1.62391	1.66149	2.06041			53			1.17787	1.12303
								25	1.45741	1.50603	1.6459	1.89349			54			0.72894	1.04727
								26	1.29423	1.33001	1.28583	2.11706			55			1.26836	1.24263
								27	1.00808	1.41249	1.35002	1.79234			56			1.07024	1.08345
								28	1.02089	1.41252	1.45497	1.72612			57			0.90143	0.60616
								29	0.97865	1.39673	1.67595	1.84207			58			0.93492	1.07191
								30	1.29702	1.35038	2.23027	2.14472			59			1.17703	1.07112
								31	1.2473	1.23946	2.24678	1.93844			60			1.27347	0.68002
								32	1.62033	1.16241	1.18813	2.47096			61			1.15077	0.97869
								33	1.24767	1.52781	1.32386	1.78622			62			1.68401	1.54598
								34	1.63278	1.622	1.52266	2.22301			63			1.25565	0.97552
								35	1.35301	1.41207	1.2048	2.36006			64			1.7128	0.93303
								36	1.12471	1.25994	1.15239	2.83608			65			1.18707	1.18009
								37	1.24846	1.45583	1.29088	3.04595			66			1.64566	0.89028
								38		2.01923	1.41063	2.4057			67			1.66946	0.91426
								39		1.40739	2.00677	2.38549			68			1.15704	1.17597
								40		1.27339	1.5839	2.36663			69				1.63286
								41		1.56532	2.55544	2.04894			70				1.2745
								42		1.70343	1.81125	2.38799			71				1.76612
								43		1.0898	2.41026	2.44004			72				0.85412
								44		1.2296	2.09336	2.47067			73				1.13175
								45			1.90872	2.12874			74				1.55679
								46			1.98257	2.54482			75				1.13369
								47			1.27677	2.10912			76				1.46289
								48				2.30122
								49				1.93347			Average DataSet1				1.11259
								50				1.80134			s.d. DataSet1				0.179218
								51				2.44735
								Average DataSet1				2.35377
								s.d. DataSet1				0.68084

## Sheet: Figure 4
Figure 4
Control I		GFP + SemDΔAPH
Control II		BR-GBD + SemDΔAPH
Control III		GFP + Cdc42(GppNHp)
Control IV		BR-GBD + Cdc42(GppNHp)
Sample		BR-GBD + Cdc42(GppNHp) + SemDΔAPH
				Band intensities
Control I				FT	Elution	ratio	normalized ratio
Replicate No.	1	GFP		0	1685	1
		SemDΔAPH		2237	0	0	0
	2	GFP		0	1052	1
		SemDΔAPH		1379	0	0	0
	3	GFP		0	1072	1
		SemDΔAPH		1925	0	0	0
Control II				FT	Elution	ratio	normalized ratio
Replicate No.	1	BR-GBD		1455	3185	0.686422
		SemDΔAPH		565	1275	0.692935	1.00949
	2	BR-GBD		1467	2301	0.610669
		SemDΔAPH		523	754	0.590446	0.966885
	3	BR-GBD		232	2095	0.900301
		SemDΔAPH		0	1079	1	1.11074
Control III				FT	Elution	ratio	normalized ratio
Replicate No.	1	GFP		0	1583	1
		Cdc42(GppNHp)		2730	0	0	0
	2	GFP		0	861	1
		Cdc42(GppNHp)		1244	0	0	0															Control I		GST + SemDΔAPH
	3	GFP		0	1499	1																Control II		FMNL2 + Cdc42(GppNHp)
		Cdc42(GppNHp)		2048	75	0.0353274	0.0353274															Control III		GST + Cdc42(GppNHp)
																						Sample		FMNL2 + SemDΔAPH
Control IV				FT	Elution	ratio	normalized ratio
Replicate No.	1	BR-GBD		0	3760	1																				Band intensities
		Cdc42(GppNHp)		395	3593	0.900953	0.900953															Control I				FT	Elution	ratio	normalized ratio
	2	BR-GBD		109	3283	0.967866																Replicate No.	1	GST		209	2526	0.923583
		Cdc42(GppNHp)		89	1513	0.944444	0.975801																	SemDΔAPH		714	0	0	0
	3	BR-GBD		401	3212	0.889012																	2	GST		0	109	1
		Cdc42(GppNHp)		341	2756	0.889893	1.00099																	SemDΔAPH		1011	0	0	0
																							3	GST		0	174	1
																								SemDΔAPH		152	0	0	0
Sample				FT	Elution	ratio	normalized ratio
Replicate No.	1	BR-GBD		560	3479	0.861352
		Cdc42(GppNHp)		4914	161	0.0317241	0.0368306															Control II				FT	Elution	ratio	normalized ratio
		SemDΔAPH		0	1454	1	1.16097															Replicate No.	1	FMNL2		90	769	0.895227
	2	BR-GBD		610	3325	0.844981																		Cdc42(GppNHp)		1683	1980	0.540541	0.603803
		Cdc42(GppNHp)		2294	16	0.00692641	0.00819712																2	FMNL2		128	426	0.768953
		SemDΔAPH		71	903	0.927105	1.09719																	Cdc42(GppNHp)		440	367	0.454771	0.591415
	3	BR-GBD		0	2634	1																	3	FMNL2		380	1300	0.77381
		Cdc42(GppNHp)		2643	395	0.13002	0.13002																	Cdc42(GppNHp)		722	1256	0.634985	0.820596
		SemDΔAPH		0	633	1	1
T-Test																						Control III				FT	Elution	ratio	normalized ratio
		Control II	Sample	T-Test																		Replicate No.	1	GST		0	721	1
	SemD	100.949	116.097	0.419256	n.s.																			Cdc42(GppNHp)		1964	260	0.116906	0.116906
		96.6885	100																				2	GST		0	216	1
		111.074	109.719																					Cdc42(GppNHp)		436	0	0	0
																							3	GST		0	423	1
		Control IV	Sample	T-Test																				Cdc42(GppNHp)		1948	195	0.0909939	0.0909939
	Cdc42	90.0953	3.683	6.06563e-05	***
		97.58	0.8197
		100.099	13.002																			Sample				FT	Elution	ratio	normalized ratio
																						Replicate No.	1	FMNL2		1170	5153	0.814961
																								SemDΔAPH		936	0	0	0
																							2	FMNL2		102	705	0.873606
																								SemDΔAPH		854	0	0	0
																							3	FMNL2		59	557	0.904221
																								SemDΔAPH		223	0	0	0
																						T-Test
																								Control I	Sample	T-Test
																							SemD	0	0	#DIV/0!	#DIV/0!
																								0	0
																								0	0
																								Control II	Control III	T-Test
																							Cdc42	60.3803	11.6906	0.00617604	**
																								59.1415	0
																								82.0596	9.09939

## Sheet: Figure 5
Figure 5 Data points for fluorescence intensity ratio
											DataSet 1
SH3-SNX9 + SemD					SH3-SNX9 + mutSemD								T-Test	Significance
	n	ratio 5 min	ratio 20 min			n	ratio 5 min	ratio 20 min			SH3-SNX9 + SemD 5 min	SH3-SNX9 + SemD 20 min	0.286347	n.s.
DataSet 1	1	1045	1763.37		DataSet 1	1	1.46766	1.00004			SH3-SNX9 + mutSemD 5 min	SH3-SNX9 + mutSemD 20 min	0.334096	n.s.
	2	2164.74	1138.35			2	0.83996	1.28154			SH3-SNX9 + SemD 20 min	SH3-SNX9 + mutSemD 20 min	0.000939783	***
	3	1876.79	3072.5			3	1.27502	1.14784
	4	771.074	514.2			4	1.25524	1.24238
	5	660.594	540.049			5	1.10925	1.09781			DataSet 2
	6	447.534	1438.84			6	0.62029	0.7062					T-Test	Significance
	7	572.668	1162.25			7	0.95187	0.85366			SH3-SNX9 + SemD 5 min	SH3-SNX9 + SemD 20 min	0.0942395	n.s.
	8	293.018	903.439			8	1.28985	1.02631			SH3-SNX9 + mutSemD 5 min	SH3-SNX9 + mutSemD 20 min	0.435339	n.s.
	9	614.979	618.613			9	0.95503	0.98546			SH3-SNX9 + SemD 20 min	SH3-SNX9 + mutSemD 20 min	0.0041859	**
	10	914.91	101.875		DataSet 2	1	1.13606	1.21863
	11	1351.97	646.269			2	1.24804	0.88361
	12	2694.03	269.002			3	1.02395	0.80155			DataSet 3
	13	400.228	308.087			4	0.93613	1.28313					T-Test	Significance
	14	407.868	143.019			5	0.86762	1.09421			SH3-SNX9 + SemD 5 min	SH3-SNX9 + SemD 20 min	0.42012	n.s.
	15		174.395			6	1.03335	1.01096			SH3-SNX9 + mutSemD 5 min	SH3-SNX9 + mutSemD 20 min	0.340281	n.s.
DataSet 2	1	1597.55	586.594			7	0.74912	0.8948			SH3-SNX9 + SemD 20 min	SH3-SNX9 + mutSemD 20 min	0.00376694	**
	2	1666.11	574.126			8	1.13146	1.16352
	3	514.137	1385.18			9	1.21966	0.87652
	4	542.147	334.23		DataSet 3	1	0.80155	0.87274
	5	361.481	857.401			2	0.98805	0.78872
	6	1938.19	351.623			3	0.78826	0.94717
	7	2570.93	2395.39			4	1.06771	0.53093
	8	1722.39	486.418			5	0.97855	1.02358
	9		852.047			6	0.72279	0.99333
DataSet 3	1	2468.56	2602.31			7	1.03731
	2	1341.22	2048.93			8	0.64582
	3	1600.39	1655.87			9	1.05324
	4		2432.35
	5		825.738
	6		650.877

## Sheet: Figure 6
Figure 6a		Size exclusion chromatography
		SemDΔAPH		Complex with SemDΔAPH, BR-GBD and SNX9-SH3
		ml	mAU	ml	mAU
		-5,47047	-1,57145	-0,29416	-0,2762
		-5,46846	-1,57174	-0,2932	-0,27662
		-5,46646	-1,57136	-0,29223	-0,2766
		-5,46446	-1,57044	-0,29127	-0,27656
		-5,46245	-1,56988	-0,29031	-0,27728
		-5,46045	-1,56906	-0,28934	-0,27769
		-5,45844	-1,56885	-0,28838	-0,27743
		-5,45644	-1,56929	-0,28742	-0,27736
		-5,45444	-1,56876	-0,28646	-0,27703
		-5,45243	-1,56909	-0,28549	-0,27616
		-5,45043	-1,57037	-0,28453	-0,27562
		-5,44843	-1,57009	-0,28357	-0,27519
		-5,44642	-1,5707	-0,2826	-0,27431
		-5,44442	-1,57126	-0,28164	-0,27377
		-5,44241	-1,57227	-0,28068	-0,27409
		-5,44041	-1,57313	-0,27972	-0,27375
		-5,4384	-1,57435	-0,27875	-0,27308
		-5,4364	-1,57572	-0,27779	-0,27214
		-5,4344	-1,57467	-0,27683	-0,27153
		-5,43239	-1,5742	-0,27586	-0,27147
		-5,43039	-1,57234	-0,2749	-0,271
		-5,42839	-1,57008	-0,27394	-0,27179
		-5,42638	-1,57046	-0,27298	-0,27276
		-5,42438	-1,56968	-0,27201	-0,27271
		-5,42238	-1,56947	-0,27105	-0,27189
		-5,42037	-1,57114	-0,27009	-0,27129
		-5,41837	-1,56918	-0,26912	-0,27134
		-5,41636	-1,57022	-0,26816	-0,27148
		-5,41436	-1,57116	-0,2672	-0,27129
		-5,41236	-1,57221	-0,26624	-0,26995
		-5,41035	-1,57361	-0,26527	-0,26982
		-5,40835	-1,57328	-0,26431	-0,26994
		-5,40635	-1,57295	-0,26335	-0,26996
		-5,40434	-1,5737	-0,26238	-0,2699
		-5,40234	-1,5741	-0,26142	-0,26881
		-5,40033	-1,57348	-0,26046	-0,26881
		-5,39833	-1,57305	-0,2595	-0,26815
		-5,39632	-1,57309	-0,25853	-0,26678
		-5,39432	-1,5727	-0,25757	-0,26639
		-5,39232	-1,57179	-0,25661	-0,267
		-5,39031	-1,57117	-0,25564	-0,26646
		-5,38831	-1,57126	-0,25468	-0,26624
		-5,38631	-1,56976	-0,25372	-0,26593
		-5,3843	-1,56975	-0,25276	-0,26462
		-5,3823	-1,57068	-0,25179	-0,26413
		-5,3803	-1,57183	-0,25083	-0,26404
		-5,37829	-1,57207	-0,24987	-0,26473
		-5,37629	-1,57246	-0,2489	-0,26459
		-5,37428	-1,57342	-0,24794	-0,26452
		-5,37228	-1,57451	-0,24698	-0,26386
		-5,37028	-1,57499	-0,24602	-0,26328
		-5,36827	-1,57539	-0,24505	-0,26261
		-5,36627	-1,57541	-0,24409	-0,26233
		-5,36427	-1,575	-0,24313	-0,26202
		-5,36226	-1,57395	-0,24216	-0,26106
		-5,36026	-1,57323	-0,2412	-0,26022
		-5,35825	-1,5732	-0,24024	-0,26048
		-5,35625	-1,5735	-0,23928	-0,25977
		-5,35424	-1,57296	-0,23831	-0,25965
		-5,35224	-1,57166	-0,23735	-0,25962
		-5,35024	-1,57081	-0,23639	-0,25926
		-5,34824	-1,57291	-0,23542	-0,25887
		-5,34623	-1,57311	-0,23446	-0,25907
		-5,34423	-1,57367	-0,2335	-0,2595
		-5,34222	-1,57397	-0,23254	-0,25887
		-5,34022	-1,57311	-0,23157	-0,25967
		-5,33822	-1,57183	-0,23061	-0,25984
		-5,33621	-1,57236	-0,22965	-0,26001
		-5,33421	-1,57169	-0,22868	-0,26031
		-5,3322	-1,5716	-0,22772	-0,26065
		-5,3302	-1,5715	-0,22676	-0,26107
		-5,3282	-1,57258	-0,2258	-0,26126
		-5,32619	-1,57216	-0,22483	-0,2616
		-5,32419	-1,57141	-0,22387	-0,26166
		-5,32219	-1,57182	-0,22291	-0,26204
		-5,32018	-1,57022	-0,22195	-0,26152
		-5,31818	-1,57129	-0,22098	-0,26111
		-5,31617	-1,57	-0,22002	-0,26171
		-5,31417	-1,5719	-0,21906	-0,26266
		-5,31216	-1,57328	-0,21809	-0,26291
		-5,31016	-1,57425	-0,21713	-0,26187
		-5,30816	-1,57562	-0,21617	-0,26156
		-5,30616	-1,5758	-0,2152	-0,26064
		-5,30415	-1,5758	-0,21424	-0,26045
		-5,30215	-1,57669	-0,21328	-0,26065
		-5,30014	-1,57787	-0,21232	-0,26035
		-5,29814	-1,57724	-0,21135	-0,25956
		-5,29614	-1,57761	-0,21039	-0,25957
		-5,29413	-1,57697	-0,20943	-0,26035
		-5,29213	-1,57661	-0,20847	-0,25951
		-5,29012	-1,57749	-0,2075	-0,26029
		-5,28812	-1,57802	-0,20654	-0,26011
		-5,28612	-1,57806	-0,20558	-0,25956
		-5,28411	-1,57857	-0,20461	-0,26038
		-5,28211	-1,57776	-0,20365	-0,25975
		-5,28011	-1,57736	-0,20269	-0,26051
		-5,2781	-1,57742	-0,20173	-0,26031
		-5,2761	-1,57777	-0,20076	-0,26104
		-5,27409	-1,57865	-0,1998	-0,26181
		-5,27209	-1,57882	-0,19884	-0,26186
		-5,27008	-1,57931	-0,19787	-0,26219
		-5,26808	-1,58036	-0,19691	-0,26212
		-5,26608	-1,58032	-0,19595	-0,26179
		-5,26408	-1,57891	-0,19499	-0,26227
		-5,26207	-1,57649	-0,19402	-0,26332
		-5,26007	-1,57571	-0,19306	-0,26394
		-5,25806	-1,57504	-0,1921	-0,26388
		-5,25606	-1,57512	-0,19113	-0,26403
		-5,25406	-1,57462	-0,19017	-0,26364
		-5,25205	-1,57361	-0,18921	-0,26354
		-5,25005	-1,57316	-0,18825	-0,26362
		-5,24804	-1,57255	-0,18728	-0,26425
		-5,24604	-1,57182	-0,18632	-0,26487
		-5,24404	-1,57242	-0,18536	-0,26455
		-5,24203	-1,57225	-0,18439	-0,26429
		-5,24003	-1,57243	-0,18343	-0,26405
		-5,23803	-1,57331	-0,18247	-0,26413
		-5,23602	-1,57395	-0,18151	-0,26387
		-5,23402	-1,57434	-0,18054	-0,2636
		-5,23201	-1,57458	-0,17958	-0,26315
		-5,23001	-1,57514	-0,17862	-0,2627
		-5,228	-1,57519	-0,17765	-0,26221
		-5,226	-1,57456	-0,17669	-0,26117
		-5,224	-1,57473	-0,17573	-0,26092
		-5,222	-1,57418	-0,17477	-0,26131
		-5,21999	-1,57346	-0,1738	-0,26108
		-5,21799	-1,57297	-0,17284	-0,26148
		-5,21598	-1,57315	-0,17188	-0,26108
		-5,21398	-1,57237	-0,17091	-0,26004
		-5,21198	-1,57302	-0,16995	-0,25961
		-5,20997	-1,57259	-0,16899	-0,26123
		-5,20797	-1,57274	-0,16803	-0,26124
		-5,20596	-1,57204	-0,16706	-0,26125
		-5,20396	-1,57327	-0,1661	-0,26184
		-5,20196	-1,57481	-0,16514	-0,26134
		-5,19995	-1,57352	-0,16417	-0,26041
		-5,19795	-1,57336	-0,16321	-0,26031
		-5,19595	-1,57448	-0,16225	-0,26004
		-5,19394	-1,57427	-0,16129	-0,26014
		-5,19194	-1,57361	-0,16032	-0,25957
		-5,18993	-1,57312	-0,15936	-0,25921
		-5,18793	-1,57315	-0,1584	-0,25897
		-5,18593	-1,57348	-0,15743	-0,25949
		-5,18392	-1,57377	-0,15647	-0,2599
		-5,18192	-1,57408	-0,15551	-0,25955
		-5,17992	-1,57391	-0,15455	-0,25875
		-5,17791	-1,57323	-0,15358	-0,25845
		-5,17591	-1,57392	-0,15262	-0,25852
		-5,1739	-1,57401	-0,15166	-0,25824
		-5,1719	-1,57386	-0,15069	-0,25812
		-5,1699	-1,57367	-0,14973	-0,25781
		-5,16789	-1,57304	-0,14877	-0,25783
		-5,16589	-1,57323	-0,14781	-0,25767
		-5,16388	-1,57398	-0,14684	-0,25763
		-5,16188	-1,57517	-0,14588	-0,25757
		-5,15988	-1,576	-0,14492	-0,257
		-5,15787	-1,57669	-0,14395	-0,25618
		-5,15587	-1,57614	-0,14299	-0,25695
		-5,15387	-1,57655	-0,14203	-0,25739
		-5,15186	-1,57688	-0,14107	-0,25776
		-5,14986	-1,57702	-0,1401	-0,25821
		-5,14785	-1,57695	-0,13914	-0,25894
		-5,14585	-1,57572	-0,13818	-0,25844
		-5,14385	-1,57613	-0,13721	-0,26018
		-5,14184	-1,57702	-0,13625	-0,26056
		-5,13984	-1,57657	-0,13529	-0,26052
		-5,13784	-1,57589	-0,13433	-0,26009
		-5,13583	-1,57591	-0,13336	-0,26092
		-5,13383	-1,57529	-0,1324	-0,26172
		-5,13182	-1,57614	-0,13144	-0,26255
		-5,12982	-1,57722	-0,13047	-0,26258
		-5,12782	-1,57744	-0,12951	-0,26283
		-5,12581	-1,57729	-0,12855	-0,2624
		-5,12381	-1,57621	-0,12759	-0,26209
		-5,1218	-1,57719	-0,12662	-0,26189
		-5,1198	-1,57729	-0,12566	-0,26203
		-5,1178	-1,57755	-0,1247	-0,26207
		-5,1158	-1,57897	-0,12373	-0,26189
		-5,11379	-1,57904	-0,12277	-0,26201
		-5,11179	-1,57854	-0,12181	-0,26333
		-5,10978	-1,57769	-0,12085	-0,26239
		-5,10778	-1,57633	-0,11988	-0,26273
		-5,10577	-1,57684	-0,11892	-0,26274
		-5,10377	-1,57694	-0,11796	-0,26212
		-5,10177	-1,57583	-0,11699	-0,26306
		-5,09976	-1,57592	-0,11603	-0,26474
		-5,09776	-1,5747	-0,11507	-0,26628
		-5,09576	-1,57466	-0,11411	-0,26681
		-5,09375	-1,57429	-0,11314	-0,26621
		-5,09175	-1,57416	-0,11218	-0,26668
		-5,08975	-1,57414	-0,11122	-0,2666
		-5,08774	-1,57364	-0,11025	-0,26688
		-5,08574	-1,57289	-0,10929	-0,26705
		-5,08373	-1,57313	-0,10833	-0,26675
		-5,08173	-1,5722	-0,10737	-0,26711
		-5,07972	-1,5709	-0,1064	-0,26803
		-5,07772	-1,57118	-0,10544	-0,26807
		-5,07572	-1,57212	-0,10448	-0,26819
		-5,07372	-1,57303	-0,10351	-0,26834
		-5,07171	-1,57313	-0,10255	-0,2684
		-5,06971	-1,57497	-0,10159	-0,26857
		-5,0677	-1,57456	-0,10063	-0,26939
		-5,0657	-1,5731	-0,09966	-0,27049
		-5,06369	-1,57318	-0,0987	-0,27071
		-5,06169	-1,57342	-0,09774	-0,27135
		-5,05969	-1,57184	-0,09677	-0,27207
		-5,05768	-1,57336	-0,09581	-0,27241
		-5,05568	-1,5746	-0,09485	-0,27259
		-5,05368	-1,57434	-0,09389	-0,27216
		-5,05167	-1,57406	-0,09292	-0,27236
		-5,04967	-1,57527	-0,09196	-0,2728
		-5,04767	-1,57687	-0,091	-0,27263
		-5,04566	-1,57668	-0,09003	-0,27238
		-5,04366	-1,57706	-0,08907	-0,27182
		-5,04165	-1,57825	-0,08811	-0,27238
		-5,03965	-1,57978	-0,08715	-0,27217
		-5,03764	-1,58152	-0,08618	-0,27267
		-5,03564	-1,58086	-0,08522	-0,27249
		-5,03364	-1,58039	-0,08426	-0,27259
		-5,03164	-1,58059	-0,08329	-0,27205
		-5,02963	-1,58003	-0,08233	-0,27242
		-5,02763	-1,57982	-0,08137	-0,27191
		-5,02562	-1,57868	-0,08041	-0,27233
		-5,02362	-1,57851	-0,07944	-0,27321
		-5,02161	-1,57797	-0,07848	-0,27377
		-5,01961	-1,57566	-0,07752	-0,27352
		-5,01761	-1,57502	-0,07655	-0,27267
		-5,0156	-1,57572	-0,07559	-0,27254
		-5,0136	-1,57664	-0,07463	-0,27265
		-5,0116	-1,57641	-0,07367	-0,27175
		-5,00959	-1,57762	-0,0727	-0,27212
		-5,00759	-1,57686	-0,07174	-0,27177
		-5,00559	-1,57585	-0,07078	-0,27236
		-5,00358	-1,57642	-0,06981	-0,27264
		-5,00158	-1,57762	-0,06885	-0,27276
		-4,99957	-1,57758	-0,06789	-0,27174
		-4,99757	-1,57729	-0,06693	-0,27041
		-4,99556	-1,57861	-0,06596	-0,26924
		-4,99356	-1,57783	-0,065	-0,26938
		-4,99156	-1,57781	-0,06404	-0,26996
		-4,98956	-1,57709	-0,06307	-0,27011
		-4,98755	-1,57608	-0,06211	-0,2705
		-4,98555	-1,57702	-0,06115	-0,27
		-4,98354	-1,57804	-0,06019	-0,26992
		-4,98154	-1,57915	-0,05922	-0,26935
		-4,97953	-1,58078	-0,05826	-0,26913
		-4,97753	-1,58116	-0,0573	-0,26947
		-4,97553	-1,58081	-0,05633	-0,26925
		-4,97352	-1,58048	-0,05537	-0,26908
		-4,97152	-1,58084	-0,05441	-0,26915
		-4,96952	-1,58149	-0,05345	-0,26925
		-4,96751	-1,58236	-0,05248	-0,26922
		-4,96551	-1,58259	-0,05152	-0,26922
		-4,96351	-1,58196	-0,05056	-0,26873
		-4,9615	-1,58254	-0,04959	-0,26824
		-4,9595	-1,58271	-0,04863	-0,26804
		-4,95749	-1,58261	-0,04767	-0,26776
		-4,95549	-1,58322	-0,04671	-0,2674
		-4,95348	-1,58288	-0,04574	-0,2674
		-4,95148	-1,58193	-0,04478	-0,2674
		-4,94948	-1,58221	-0,04382	-0,267
		-4,94748	-1,58265	-0,04285	-0,26689
		-4,94547	-1,58076	-0,04189	-0,26712
		-4,94347	-1,58127	-0,04093	-0,26686
		-4,94146	-1,58059	-0,03997	-0,26655
		-4,93946	-1,58122	-0,039	-0,26658
		-4,93745	-1,58219	-0,03804	-0,26592
		-4,93545	-1,58333	-0,03708	-0,26482
		-4,93345	-1,58316	-0,03611	-0,26461
		-4,93144	-1,582	-0,03515	-0,26513
		-4,92944	-1,58046	-0,03419	-0,26597
		-4,92744	-1,57909	-0,03323	-0,26624
		-4,92543	-1,58067	-0,03226	-0,26697
		-4,92343	-1,58125	-0,0313	-0,26655
		-4,92143	-1,58096	-0,03034	-0,2661
		-4,91942	-1,58149	-0,02937	-0,26618
		-4,91742	-1,58174	-0,02841	-0,2667
		-4,91541	-1,58204	-0,02745	-0,26699
		-4,91341	-1,58189	-0,02649	-0,26658
		-4,9114	-1,58165	-0,02552	-0,26668
		-4,9094	-1,58207	-0,02456	-0,26672
		-4,9074	-1,58166	-0,0236	-0,26684
		-4,9054	-1,58208	-0,02263	-0,26696
		-4,90339	-1,58247	-0,02167	-0,26765
		-4,90139	-1,58358	-0,02071	-0,26755
		-4,89938	-1,58413	-0,01975	-0,26835
		-4,89738	-1,58435	-0,01878	-0,26872
		-4,89537	-1,58559	-0,01782	-0,26924
		-4,89337	-1,5866	-0,01686	-0,26931
		-4,89137	-1,58588	-0,01589	-0,26888
		-4,88936	-1,58518	-0,01493	-0,26904
		-4,88736	-1,5832	-0,01397	-0,26887
		-4,88536	-1,58089	-0,01301	-0,26883
		-4,88335	-1,58043	-0,01204	-0,26884
		-4,88135	-1,57982	-0,01108	-0,26949
		-4,87935	-1,58017	-0,01012	-0,13799
		-4,87734	-1,57932	-0,00915	2,67E-4
		-4,87534	-1,57721	-0,00819	5,02E-4
		-4,87333	-1,57693	-0,00723	1,2E-5
		-4,87133	-1,57746	-0,00627	-1,62E-4
		-4,86933	-1,5789	-0,0053	-1,7E-5
		-4,86732	-1,58127	-0,00434	4,31E-4
		-4,86532	-1,58241	-0,00338	0,00108
		-4,86332	-1,58289	-0,00241	0,0013
		-4,86131	-1,58315	-0,00145	0,00168
		-4,85931	-1,58264	-4,88E-4	0,00165
		-4,8573	-1,58276	4,74E-4	0,00125
		-4,8553	-1,58256	0,00144	7,78E-4
		-4,85329	-1,58157	0,0024	0,00119
		-4,85129	-1,57974	0,00336	0,00121
		-4,84929	-1,57875	0,00433	0,0016
		-4,84728	-1,57848	0,00529	0,00199
		-4,84528	-1,57953	0,00625	0,00185
		-4,84328	-1,57932	0,00722	0,00204
		-4,84127	-1,58057	0,00818	0,00187
		-4,83927	-1,5811	0,00914	0,00179
		-4,83727	-1,58165	0,0101	0,002
		-4,83526	-1,58291	0,01107	0,0025
		-4,83326	-1,58276	0,01203	0,00305
		-4,83125	-1,5837	0,01299	0,00353
		-4,82925	-1,58471	0,01395	0,00388
		-4,82725	-1,5869	0,01492	0,0035
		-4,82524	-1,58818	0,01588	0,0032
		-4,82324	-1,58838	0,01684	0,00292
		-4,82124	-1,5873	0,01781	0,00276
		-4,81923	-1,58559	0,01877	0,00335
		-4,81723	-1,58279	0,01973	0,00363
		-4,81522	-1,58145	0,02069	0,00433
		-4,81322	-1,58134	0,02166	0,00531
		-4,81121	-1,58119	0,02262	0,00607
		-4,80921	-1,58153	0,02358	0,00535
		-4,80721	-1,58182	0,02455	0,00486
		-4,8052	-1,58249	0,02551	0,00459
		-4,8032	-1,58393	0,02647	0,00458
		-4,8012	-1,58542	0,02743	0,00544
		-4,79919	-1,58584	0,0284	0,00551
		-4,79719	-1,58553	0,02936	0,00555
		-4,79519	-1,58532	0,03032	0,00569
		-4,79318	-1,58579	0,03129	0,00573
		-4,79118	-1,58538	0,03225	0,00596
		-4,78917	-1,58547	0,03321	0,00618
		-4,78717	-1,58595	0,03417	0,00664
		-4,78517	-1,58509	0,03514	0,00751
		-4,78316	-1,58645	0,0361	0,00759
		-4,78116	-1,58738	0,03706	0,0078
		-4,77916	-1,58762	0,03803	0,00785
		-4,77715	-1,58826	0,03899	0,00791
		-4,77515	-1,5886	0,03995	0,00886
		-4,77314	-1,58856	0,04091	0,00885
		-4,77114	-1,58918	0,04188	0,00866
		-4,76914	-1,58971	0,04284	0,00864
		-4,76713	-1,58967	0,0438	0,00907
		-4,76513	-1,58955	0,04477	0,00949
		-4,76312	-1,58967	0,04573	0,00963
		-4,76112	-1,59047	0,04669	0,00943
		-4,75912	-1,5914	0,04765	0,00916
		-4,75711	-1,59159	0,04862	0,01033
		-4,75511	-1,59041	0,04958	0,01083
		-4,75311	-1,59035	0,05054	0,01067
		-4,7511	-1,59005	0,05151	0,01029
		-4,7491	-1,5897	0,05247	0,01053
		-4,74709	-1,59018	0,05343	0,01023
		-4,74509	-1,5895	0,05439	0,01004
		-4,74309	-1,58875	0,05536	0,01002
		-4,74108	-1,58851	0,05632	0,01017
		-4,73908	-1,58964	0,05728	0,01041
		-4,73708	-1,59034	0,05825	0,00951
		-4,73507	-1,59015	0,05921	0,00892
		-4,73307	-1,58933	0,06017	0,00815
		-4,73106	-1,588	0,06113	0,00773
		-4,72906	-1,58639	0,0621	0,00839
		-4,72706	-1,58346	0,06306	0,00922
		-4,72505	-1,58321	0,06402	0,00881
		-4,72305	-1,58274	0,06499	0,00821
		-4,72104	-1,58332	0,06595	0,00776
		-4,71904	-1,5837	0,06691	0,00793
		-4,71704	-1,58387	0,06787	0,00693
		-4,71503	-1,5839	0,06884	0,00723
		-4,71303	-1,58368	0,0698	0,00625
		-4,71103	-1,58297	0,07076	0,00505
		-4,70902	-1,58199	0,07173	0,00501
		-4,70702	-1,5824	0,07269	0,00388
		-4,70501	-1,58298	0,07365	0,00522
		-4,70301	-1,58236	0,07461	0,0053
		-4,70101	-1,58252	0,07558	0,00485
		-4,699	-1,58259	0,07654	0,00365
		-4,697	-1,58115	0,0775	0,00284
		-4,695	-1,58113	0,07847	0,00303
		-4,69299	-1,58122	0,07943	0,00281
		-4,69099	-1,58136	0,08039	0,00241
		-4,68898	-1,58076	0,08135	0,00218
		-4,68698	-1,57989	0,08232	0,00157
		-4,68498	-1,581	0,08328	0,00144
		-4,68297	-1,58105	0,08424	0,00121
		-4,68097	-1,58138	0,08521	7,14E-4
		-4,67896	-1,58171	0,08617	8,03E-4
		-4,67696	-1,58311	0,08713	0,00103
		-4,67496	-1,5837	0,08809	0,00124
		-4,67296	-1,58426	0,08906	0,00172
		-4,67095	-1,58405	0,09002	0,00192
		-4,66895	-1,58276	0,09098	0,00136
		-4,66694	-1,58355	0,09195	0,00116
		-4,66494	-1,58362	0,09291	0,00128
		-4,66293	-1,58297	0,09387	3,94E-4
		-4,66093	-1,58279	0,09483	1,24E-4
		-4,65893	-1,58386	0,0958	-2,75E-4
		-4,65692	-1,58323	0,09676	-4,97E-4
		-4,65492	-1,58332	0,09772	-0,0011
		-4,65292	-1,58312	0,09869	-0,00247
		-4,65091	-1,5816	0,09965	-0,00351
		-4,64891	-1,58151	0,10061	-0,00447
		-4,6469	-1,58281	0,10157	-0,00478
		-4,6449	-1,58317	0,10254	-0,004
		-4,6429	-1,58292	0,1035	-0,00353
		-4,64089	-1,58203	0,10446	-0,00352
		-4,63889	-1,58144	0,10543	-0,00335
		-4,63689	-1,58231	0,10639	-0,00293
		-4,63488	-1,58222	0,10735	-0,00219
		-4,63288	-1,58305	0,10831	-0,00192
		-4,63088	-1,5843	0,10928	-0,003
		-4,62887	-1,58521	0,11024	-0,0038
		-4,62687	-1,58738	0,1112	-0,00346
		-4,62486	-1,58802	0,11217	-0,0035
		-4,62286	-1,58791	0,11313	-0,00352
		-4,62085	-1,58663	0,11409	-0,00297
		-4,61885	-1,58759	0,11505	-0,00303
		-4,61685	-1,58718	0,11602	-0,00341
		-4,61484	-1,58902	0,11698	-0,0021
		-4,61284	-1,59074	0,11794	-0,00211
		-4,61084	-1,59209	0,11891	-0,003
		-4,60883	-1,59116	0,11987	-0,00308
		-4,60683	-1,59159	0,12083	-0,0047
		-4,60482	-1,59137	0,12179	-0,00527
		-4,60282	-1,59162	0,12276	-0,00563
		-4,60082	-1,59327	0,12372	-0,00592
		-4,59881	-1,59393	0,12468	-0,00591
		-4,59681	-1,59489	0,12565	-0,00654
		-4,59481	-1,59538	0,12661	-0,0069
		-4,5928	-1,5965	0,12757	-0,00736
		-4,5908	-1,59762	0,12853	-0,00774
		-4,5888	-1,59713	0,1295	-0,0081
		-4,58679	-1,59686	0,13046	-0,00829
		-4,58479	-1,59701	0,13142	-0,00829
		-4,58278	-1,59589	0,13239	-0,00825
		-4,58078	-1,59489	0,13335	-0,00781
		-4,57877	-1,59459	0,13431	-0,00806
		-4,57677	-1,59424	0,13527	-0,00948
		-4,57477	-1,59325	0,13624	-0,01051
		-4,57276	-1,59398	0,1372	-0,01105
		-4,57076	-1,59543	0,13816	-0,01107
		-4,56876	-1,5965	0,13913	-0,01149
		-4,56675	-1,59656	0,14009	-0,01274
		-4,56475	-1,59526	0,14105	-0,01227
		-4,56274	-1,59482	0,14201	-0,01243
		-4,56074	-1,59395	0,14298	-0,01255
		-4,55874	-1,59391	0,14394	-0,01193
		-4,55673	-1,59372	0,1449	-0,01314
		-4,55473	-1,59427	0,14587	-0,01178
		-4,55273	-1,5953	0,14683	-0,01113
		-4,55072	-1,59542	0,14779	-0,01
		-4,54872	-1,59514	0,14875	-0,01029
		-4,54672	-1,59519	0,14972	-0,01059
		-4,54471	-1,59567	0,15068	-0,01084
		-4,54271	-1,59476	0,15164	-0,01084
		-4,5407	-1,5946	0,15261	-0,01077
		-4,5387	-1,5949	0,15357	-0,01079
		-4,53669	-1,59442	0,15453	-0,01102
		-4,53469	-1,59501	0,15549	-0,01165
		-4,53269	-1,5963	0,15646	-0,01159
		-4,53068	-1,59706	0,15742	-0,01122
		-4,52868	-1,59737	0,15838	-0,01096
		-4,52668	-1,59635	0,15935	-0,01096
		-4,52467	-1,59545	0,16031	-0,01126
		-4,52267	-1,59511	0,16127	-0,01142
		-4,52066	-1,59373	0,16223	-0,0114
		-4,51866	-1,592	0,1632	-0,01158
		-4,51666	-1,59171	0,16416	-0,01128
		-4,51465	-1,59216	0,16512	-0,01134
		-4,51265	-1,592	0,16609	-0,01135
		-4,51065	-1,59218	0,16705	-0,01127
		-4,50864	-1,59169	0,16801	-0,01021
		-4,50664	-1,59165	0,16897	-0,00897
		-4,50464	-1,59165	0,16994	-0,00826
		-4,50263	-1,59024	0,1709	-0,00684
		-4,50063	-1,58905	0,17186	-0,00591
		-4,49862	-1,58951	0,17283	-0,00562
		-4,49662	-1,58928	0,17379	-0,00569
		-4,49461	-1,58817	0,17475	-0,00523
		-4,49261	-1,5882	0,17571	-0,00376
		-4,49061	-1,58775	0,17668	-0,00323
		-4,4886	-1,58822	0,17764	-0,00339
		-4,4866	-1,58908	0,1786	-0,00268
		-4,4846	-1,5888	0,17957	-0,00238
		-4,48259	-1,58745	0,18053	-0,00206
		-4,48059	-1,5871	0,18149	-0,00228
		-4,47858	-1,58713	0,18245	-0,00172
		-4,47658	-1,58717	0,18342	-4,64E-4
		-4,47458	-1,58801	0,18438	3,94E-4
		-4,47257	-1,58802	0,18534	0,00129
		-4,47057	-1,58989	0,18631	0,00203
		-4,46857	-1,59038	0,18727	0,00284
		-4,46656	-1,5905	0,18823	0,00365
		-4,46456	-1,59038	0,18919	0,00382
		-4,46256	-1,59033	0,19016	0,00451
		-4,46055	-1,58899	0,19112	0,00459
		-4,45855	-1,58909	0,19208	0,0047
		-4,45654	-1,58868	0,19305	0,00571
		-4,45454	-1,58789	0,19401	0,00564
		-4,45253	-1,58922	0,19497	0,00557
		-4,45053	-1,59104	0,19593	0,00608
		-4,44853	-1,59091	0,1969	0,00703
		-4,44652	-1,59037	0,19786	0,00763
		-4,44452	-1,59129	0,19882	0,00818
		-4,44252	-1,59135	0,19979	0,00867
		-4,44051	-1,59125	0,20075	0,00933
		-4,43851	-1,59114	0,20171	0,00925
		-4,4365	-1,59057	0,20267	0,00954
		-4,4345	-1,58996	0,20364	0,01048
		-4,4325	-1,5901	0,2046	0,01083
		-4,43049	-1,58932	0,20556	0,01075
		-4,42849	-1,58853	0,20653	0,01068
		-4,42649	-1,58845	0,20749	0,01142
		-4,42448	-1,5881	0,20845	0,01249
		-4,42248	-1,58761	0,20941	0,01278
		-4,42048	-1,58684	0,21038	0,01377
		-4,41847	-1,58824	0,21134	0,01442
		-4,41647	-1,58963	0,2123	0,01406
		-4,41446	-1,58999	0,21327	0,01486
		-4,41246	-1,59043	0,21423	0,016
		-4,41045	-1,59165	0,21519	0,01654
		-4,40845	-1,59255	0,21615	0,01649
		-4,40645	-1,59234	0,21712	0,0164
		-4,40444	-1,59294	0,21808	0,01637
		-4,40244	-1,59198	0,21904	0,01581
		-4,40044	-1,5905	0,22001	0,01596
		-4,39843	-1,59023	0,22097	0,01671
		-4,39643	-1,5913	0,22193	0,01677
		-4,39442	-1,59064	0,22289	0,01567
		-4,39242	-1,59061	0,22386	0,01614
		-4,39042	-1,59136	0,22482	0,01709
		-4,38841	-1,59183	0,22578	0,01718
		-4,38641	-1,5923	0,22675	0,01725
		-4,38441	-1,59281	0,22771	0,01712
		-4,3824	-1,59242	0,22867	0,01768
		-4,3804	-1,59242	0,22963	0,01833
		-4,3784	-1,59335	0,2306	0,01891
		-4,37639	-1,5942	0,23156	0,01869
		-4,37439	-1,59441	0,23252	0,01839
		-4,37238	-1,59454	0,23349	0,01764
		-4,37038	-1,59493	0,23445	0,01699
		-4,36837	-1,59425	0,23541	0,01696
		-4,36637	-1,59399	0,23637	0,01773
		-4,36437	-1,59378	0,23734	0,01835
		-4,36237	-1,59304	0,2383	0,01811
		-4,36036	-1,59222	0,23926	0,01812
		-4,35836	-1,59225	0,24023	0,01791
		-4,35635	-1,59232	0,24119	0,0185
		-4,35435	-1,59183	0,24215	0,01856
		-4,35235	-1,59117	0,24311	0,01861
		-4,35034	-1,59144	0,24408	0,01802
		-4,34834	-1,5921	0,24504	0,01803
		-4,34633	-1,59049	0,246	0,01781
		-4,34433	-1,59015	0,24697	0,01735
		-4,34233	-1,59077	0,24793	0,01693
		-4,34032	-1,59125	0,24889	0,01692
		-4,33832	-1,5909	0,24985	0,01751
		-4,33632	-1,59009	0,25082	0,01744
		-4,33431	-1,58975	0,25178	0,01625
		-4,33231	-1,59013	0,25274	0,01649
		-4,3303	-1,58994	0,25371	0,01747
		-4,3283	-1,58955	0,25467	0,01799
		-4,32629	-1,58904	0,25563	0,01803
		-4,32429	-1,58927	0,25659	0,01761
		-4,32229	-1,58934	0,25756	0,01772
		-4,32029	-1,58912	0,25852	0,01783
		-4,31828	-1,58854	0,25948	0,01797
		-4,31628	-1,58765	0,26045	0,01795
		-4,31427	-1,58706	0,26141	0,01697
		-4,31227	-1,58779	0,26237	0,01656
		-4,31027	-1,5881	0,26333	0,01651
		-4,30826	-1,58704	0,2643	0,01617
		-4,30626	-1,5866	0,26526	0,01662
		-4,30425	-1,5868	0,26622	0,01635
		-4,30225	-1,58729	0,26719	0,01633
		-4,30025	-1,58712	0,26815	0,01626
		-4,29824	-1,58647	0,26911	0,01673
		-4,29624	-1,587	0,27007	0,0175
		-4,29424	-1,5875	0,27104	0,01753
		-4,29223	-1,58828	0,272	0,0168
		-4,29023	-1,58833	0,27296	0,01652
		-4,28822	-1,58845	0,27393	0,01598
		-4,28622	-1,58922	0,27489	0,01534
		-4,28421	-1,58907	0,27585	0,01494
		-4,28221	-1,58898	0,27681	0,01491
		-4,28021	-1,58927	0,27778	0,01519
		-4,27821	-1,58935	0,27874	0,015
		-4,2762	-1,58985	0,2797	0,01489
		-4,2742	-1,59	0,28067	0,0149
		-4,27219	-1,58999	0,28163	0,01542
		-4,27019	-1,58973	0,28259	0,01603
		-4,26819	-1,58859	0,28355	0,01536
		-4,26618	-1,58756	0,28452	0,01462
		-4,26418	-1,58773	0,28548	0,01376
		-4,26217	-1,58757	0,28644	0,01328
		-4,26017	-1,5875	0,28741	0,01271
		-4,25817	-1,58786	0,28837	0,01255
		-4,25616	-1,58853	0,28933	0,01144
		-4,25416	-1,58874	0,29029	0,01146
		-4,25216	-1,58939	0,29126	0,01121
		-4,25015	-1,58944	0,29222	0,01179
		-4,24815	-1,58905	0,29318	0,01166
		-4,24614	-1,58966	0,29415	0,01195
		-4,24414	-1,58962	0,29511	0,012
		-4,24213	-1,58801	0,29607	0,01212
		-4,24013	-1,58701	0,29703	0,01227
		-4,23813	-1,58597	0,298	0,01241
		-4,23613	-1,58544	0,29896	0,01249
		-4,23412	-1,5855	0,29992	0,01253
		-4,23212	-1,58567	0,30089	0,01269
		-4,23011	-1,58534	0,30185	0,01258
		-4,22811	-1,58505	0,30281	0,01212
		-4,22611	-1,58456	0,30377	0,01172
		-4,2241	-1,58369	0,30474	0,01193
		-4,2221	-1,5827	0,3057	0,0117
		-4,22009	-1,58247	0,30666	0,01112
		-4,21809	-1,58327	0,30763	0,01142
		-4,21609	-1,58369	0,30859	0,01235
		-4,21408	-1,58282	0,30955	0,01293
		-4,21208	-1,5818	0,31051	0,01251
		-4,21008	-1,58222	0,31148	0,01315
		-4,20807	-1,58319	0,31244	0,01326
		-4,20607	-1,58315	0,3134	0,01372
		-4,20406	-1,58302	0,31437	0,01391
		-4,20206	-1,58297	0,31533	0,01416
		-4,20005	-1,58308	0,31629	0,0138
		-4,19805	-1,58317	0,31725	0,01296
		-4,19605	-1,5827	0,31822	0,0127
		-4,19405	-1,58323	0,31918	0,01372
		-4,19204	-1,58458	0,32014	0,01468
		-4,19004	-1,58497	0,32111	0,014
		-4,18803	-1,58603	0,32207	0,01429
		-4,18603	-1,58619	0,32303	0,01386
		-4,18403	-1,58683	0,32399	0,01418
		-4,18202	-1,58744	0,32496	0,01354
		-4,18002	-1,58791	0,32592	0,01346
		-4,17801	-1,58757	0,32688	0,01391
		-4,17601	-1,58718	0,32784	0,01464
		-4,17401	-1,58801	0,32881	0,01511
		-4,172	-1,58922	0,32977	0,01404
		-4,17	-1,58967	0,33073	0,01362
		-4,168	-1,58938	0,3317	0,01338
		-4,16599	-1,58944	0,33266	0,01364
		-4,16399	-1,5907	0,33362	0,0142
		-4,16198	-1,5914	0,33458	0,01453
		-4,15998	-1,59123	0,33555	0,01416
		-4,15797	-1,59111	0,33651	0,01421
		-4,15597	-1,59148	0,33747	0,01393
		-4,15397	-1,59199	0,33844	0,01402
		-4,15197	-1,59232	0,3394	0,01352
		-4,14996	-1,59217	0,34036	0,01325
		-4,14796	-1,59245	0,34132	0,01315
		-4,14595	-1,59325	0,34229	0,01302
		-4,14395	-1,59241	0,34325	0,01261
		-4,14195	-1,59207	0,34421	0,01232
		-4,13994	-1,59225	0,34518	0,01242
		-4,13794	-1,59245	0,34614	0,01278
		-4,13593	-1,59262	0,3471	0,01294
		-4,13393	-1,59241	0,34806	0,01222
		-4,13193	-1,59212	0,34903	0,01125
		-4,12993	-1,59206	0,34999	0,01092
		-4,12792	-1,59295	0,35095	0,01115
		-4,12592	-1,59334	0,35192	0,01093
		-4,12391	-1,59248	0,35288	0,00996
		-4,12191	-1,59253	0,35384	0,0099
		-4,1199	-1,59343	0,3548	0,00961
		-4,1179	-1,59518	0,35577	0,00919
		-4,1159	-1,59636	0,35673	0,00828
		-4,11389	-1,59618	0,35769	0,00767
		-4,11189	-1,59654	0,35866	0,0078
		-4,10989	-1,59646	0,35962	0,00614
		-4,10788	-1,59605	0,36058	0,00548
		-4,10588	-1,59592	0,36154	0,00524
		-4,10387	-1,59502	0,36251	0,00499
		-4,10187	-1,59402	0,36347	0,0047
		-4,09987	-1,59429	0,36443	0,00515
		-4,09786	-1,59391	0,3654	0,00573
		-4,09586	-1,59317	0,36636	0,00557
		-4,09385	-1,59359	0,36732	0,00442
		-4,09185	-1,59329	0,36828	0,00366
		-4,08985	-1,59251	0,36925	0,00498
		-4,08785	-1,59182	0,37021	0,00578
		-4,08584	-1,59141	0,37117	0,00638
		-4,08384	-1,59126	0,37214	0,00596
		-4,08183	-1,59162	0,3731	0,0054
		-4,07983	-1,59244	0,37406	0,00482
		-4,07782	-1,59245	0,37502	0,00409
		-4,07582	-1,59374	0,37599	0,00266
		-4,07382	-1,59525	0,37695	0,00212
		-4,07181	-1,59505	0,37791	0,0027
		-4,06981	-1,59369	0,37888	0,00331
		-4,06781	-1,59247	0,37984	0,00372
		-4,0658	-1,59174	0,3808	0,00469
		-4,0638	-1,59134	0,38176	0,00562
		-4,06179	-1,59088	0,38273	0,00617
		-4,05979	-1,59081	0,38369	0,0059
		-4,05779	-1,59112	0,38465	0,00603
		-4,05578	-1,5912	0,38562	0,00637
		-4,05378	-1,59206	0,38658	0,00642
		-4,05177	-1,59293	0,38754	0,00652
		-4,04977	-1,59312	0,3885	0,00595
		-4,04777	-1,5937	0,38947	0,00516
		-4,04577	-1,59444	0,39043	0,00487
		-4,04376	-1,5946	0,39139	0,00505
		-4,04176	-1,59465	0,39236	0,00522
		-4,03975	-1,59566	0,39332	0,00498
		-4,03775	-1,59705	0,39428	0,00417
		-4,03574	-1,59771	0,39524	0,00405
		-4,03374	-1,59806	0,39621	0,00462
		-4,03174	-1,5975	0,39717	0,00515
		-4,02973	-1,59713	0,39813	0,00486
		-4,02773	-1,59675	0,3991	0,00467
		-4,02573	-1,59561	0,40006	0,00464
		-4,02372	-1,5949	0,40102	0,00534
		-4,02172	-1,59463	0,40198	0,00557
		-4,01971	-1,59543	0,40295	0,00563
		-4,01771	-1,59568	0,40391	0,00617
		-4,01571	-1,59471	0,40487	0,00661
		-4,0137	-1,59416	0,40584	0,00695
		-4,0117	-1,59411	0,4068	0,00683
		-4,00969	-1,59378	0,40776	0,00734
		-4,00769	-1,59371	0,40872	0,00757
		-4,00569	-1,59363	0,40969	0,00749
		-4,00369	-1,59354	0,41065	0,0076
		-4,00168	-1,59386	0,41161	0,00766
		-3,99968	-1,59373	0,41258	0,00748
		-3,99767	-1,59356	0,41354	0,00744
		-3,99567	-1,59312	0,4145	0,00791
		-3,99366	-1,59276	0,41546	0,00887
		-3,99166	-1,59287	0,41643	0,0088
		-3,98966	-1,59174	0,41739	0,0086
		-3,98765	-1,59127	0,41835	0,00819
		-3,98565	-1,5921	0,41932	0,00784
		-3,98365	-1,59243	0,42028	0,00765
		-3,98164	-1,59258	0,42124	0,00806
		-3,97964	-1,59223	0,4222	0,00865
		-3,97763	-1,59203	0,42317	0,00932
		-3,97563	-1,59221	0,42413	0,0097
		-3,97363	-1,59267	0,42509	0,00963
		-3,97162	-1,59293	0,42606	0,00875
		-3,96962	-1,59294	0,42702	0,00921
		-3,96761	-1,59309	0,42798	0,00889
		-3,96561	-1,5944	0,42894	0,00825
		-3,96361	-1,59527	0,42991	0,00793
		-3,96161	-1,5957	0,43087	0,008
		-3,9596	-1,59641	0,43183	0,00826
		-3,9576	-1,59628	0,4328	0,00803
		-3,95559	-1,59654	0,43376	0,00775
		-3,95359	-1,59612	0,43472	0,00753
		-3,95158	-1,59515	0,43568	0,00732
		-3,94958	-1,59559	0,43665	0,00798
		-3,94758	-1,59585	0,43761	0,00947
		-3,94557	-1,59591	0,43857	0,00957
		-3,94357	-1,59614	0,43954	0,0094
		-3,94157	-1,59698	0,4405	0,00908
		-3,93956	-1,59842	0,44146	0,00986
		-3,93756	-1,59861	0,44242	0,01064
		-3,93556	-1,59763	0,44339	0,01131
		-3,93355	-1,59727	0,44435	0,01139
		-3,93155	-1,59757	0,44531	0,0121
		-3,92954	-1,59731	0,44628	0,01218
		-3,92754	-1,5971	0,44724	0,01274
		-3,92553	-1,59699	0,4482	0,01143
		-3,92353	-1,59673	0,44916	0,01098
		-3,92153	-1,59667	0,45013	0,01229
		-3,91953	-1,59568	0,45109	0,01219
		-3,91752	-1,59484	0,45205	0,01143
		-3,91552	-1,59411	0,45302	0,011
		-3,91351	-1,59458	0,45398	0,01113
		-3,91151	-1,59557	0,45494	0,01095
		-3,9095	-1,59584	0,4559	0,01106
		-3,9075	-1,59612	0,45687	0,01087
		-3,9055	-1,59723	0,45783	0,01125
		-3,90349	-1,59742	0,45879	0,01123
		-3,90149	-1,59711	0,45976	0,01157
		-3,89949	-1,59621	0,46072	0,01157
		-3,89748	-1,59526	0,46168	0,01116
		-3,89548	-1,59534	0,46264	0,00978
		-3,89348	-1,59463	0,46361	0,00956
		-3,89147	-1,5932	0,46457	0,01038
		-3,88947	-1,59201	0,46553	0,00907
		-3,88746	-1,59147	0,4665	0,00908
		-3,88546	-1,59148	0,46746	0,00922
		-3,88346	-1,59123	0,46842	0,00857
		-3,88145	-1,59096	0,46938	0,00868
		-3,87945	-1,59129	0,47035	0,00791
		-3,87745	-1,59106	0,47131	0,00728
		-3,87544	-1,59082	0,47227	0,00798
		-3,87344	-1,59087	0,47324	0,00852
		-3,87143	-1,59104	0,4742	0,00865
		-3,86943	-1,59196	0,47516	0,00762
		-3,86742	-1,5929	0,47612	0,0075
		-3,86542	-1,59333	0,47709	0,00712
		-3,86342	-1,59242	0,47805	0,00715
		-3,86141	-1,59031	0,47901	0,00703
		-3,85941	-1,59	0,47998	0,00701
		-3,85741	-1,58965	0,48094	0,00714
		-3,8554	-1,58745	0,4819	0,00677
		-3,8534	-1,58687	0,48286	0,00739
		-3,8514	-1,58747	0,48383	0,00791
		-3,84939	-1,58786	0,48479	0,00778
		-3,84739	-1,58748	0,48575	0,00766
		-3,84538	-1,58676	0,48672	0,00771
		-3,84338	-1,58611	0,48768	0,00767
		-3,84138	-1,58629	0,48864	0,00751
		-3,83937	-1,58686	0,4896	0,0073
		-3,83737	-1,5868	0,49057	0,00687
		-3,83537	-1,58732	0,49153	0,00629
		-3,83336	-1,58819	0,49249	0,00591
		-3,83136	-1,58898	0,49346	0,00557
		-3,82935	-1,58912	0,49442	0,00582
		-3,82735	-1,58978	0,49538	0,00562
		-3,82534	-1,59073	0,49634	0,00605
		-3,82334	-1,59143	0,49731	0,00564
		-3,82134	-1,59146	0,49827	0,00506
		-3,81933	-1,59085	0,49923	0,005
		-3,81733	-1,58967	0,5002	0,00597
		-3,81533	-1,58914	0,50116	0,00651
		-3,81332	-1,58988	0,50212	0,00639
		-3,81132	-1,59179	0,50308	0,00613
		-3,80932	-1,59133	0,50405	0,00575
		-3,80731	-1,59124	0,50501	0,00576
		-3,80531	-1,59199	0,50597	0,00553
		-3,8033	-1,59231	0,50694	0,00524
		-3,8013	-1,59139	0,5079	0,00521
		-3,7993	-1,59102	0,50886	0,00491
		-3,79729	-1,59086	0,50982	0,00493
		-3,79529	-1,59189	0,51079	0,00503
		-3,79329	-1,5926	0,51175	0,0047
		-3,79128	-1,59284	0,51271	0,00405
		-3,78928	-1,59304	0,51368	0,00439
		-3,78727	-1,59306	0,51464	0,00474
		-3,78527	-1,59216	0,5156	0,00537
		-3,78326	-1,59108	0,51656	0,00525
		-3,78126	-1,58924	0,51753	0,00396
		-3,77926	-1,58987	0,51849	0,00405
		-3,77725	-1,59009	0,51945	0,00394
		-3,77525	-1,5892	0,52042	0,00365
		-3,77325	-1,58874	0,52138	0,00357
		-3,77124	-1,58916	0,52234	0,00372
		-3,76924	-1,58971	0,5233	0,00368
		-3,76724	-1,59057	0,52427	0,00354
		-3,76523	-1,5912	0,52523	0,00311
		-3,76323	-1,59193	0,52619	0,00303
		-3,76122	-1,59201	0,52716	0,00292
		-3,75922	-1,5928	0,52812	0,002
		-3,75722	-1,59316	0,52908	0,00314
		-3,75521	-1,59382	0,53004	0,00244
		-3,75321	-1,59394	0,53101	0,00225
		-3,75121	-1,59471	0,53197	0,00181
		-3,7492	-1,59531	0,53293	9,93E-4
		-3,7472	-1,59649	0,5339	6,11E-4
		-3,74519	-1,5959	0,53486	-1,93E-4
		-3,74319	-1,59634	0,53582	-5,58E-4
		-3,74118	-1,59676	0,53678	-7,77E-4
		-3,73918	-1,59617	0,53775	-0,0016
		-3,73718	-1,59775	0,53871	-0,00148
		-3,73517	-1,59779	0,53967	-0,00247
		-3,73317	-1,59798	0,54064	-0,00286
		-3,73117	-1,59989	0,5416	-0,00423
		-3,72916	-1,60049	0,54256	-0,00378
		-3,72716	-1,60047	0,54352	-0,00307
		-3,72516	-1,60052	0,54449	-0,00276
		-3,72315	-1,60062	0,54545	-0,00289
		-3,72115	-1,60044	0,54641	-0,00275
		-3,71914	-1,60027	0,54738	-0,00327
		-3,71714	-1,60082	0,54834	-0,00418
		-3,71514	-1,60154	0,5493	-0,00398
		-3,71313	-1,60077	0,55026	-0,00421
		-3,71113	-1,60049	0,55123	-0,00363
		-3,70913	-1,59942	0,55219	-0,00456
		-3,70712	-1,59964	0,55315	-0,00512
		-3,70512	-1,59889	0,55412	-0,00549
		-3,70311	-1,59862	0,55508	-0,00635
		-3,70111	-1,59869	0,55604	-0,00645
		-3,6991	-1,59894	0,557	-0,00594
		-3,6971	-1,5988	0,55797	-0,00571
		-3,6951	-1,59852	0,55893	-0,00669
		-3,69309	-1,59832	0,55989	-0,00668
		-3,69109	-1,59874	0,56086	-0,00598
		-3,68909	-1,59886	0,56182	-0,00622
		-3,68708	-1,59788	0,56278	-0,00624
		-3,68508	-1,5982	0,56374	-0,00623
		-3,68308	-1,59893	0,56471	-0,00555
		-3,68107	-1,59782	0,56567	-0,00529
		-3,67907	-1,59753	0,56663	-0,00618
		-3,67706	-1,59711	0,5676	-0,00623
		-3,67506	-1,59673	0,56856	-0,00675
		-3,67306	-1,59604	0,56952	-0,00647
		-3,67105	-1,59561	0,57048	-0,00637
		-3,66905	-1,59571	0,57145	-0,00696
		-3,66705	-1,59486	0,57241	-0,007
		-3,66504	-1,59367	0,57337	-0,00717
		-3,66304	-1,59278	0,57434	-0,00719
		-3,66103	-1,59261	0,5753	-0,00696
		-3,65903	-1,59255	0,57626	-0,00658
		-3,65702	-1,59193	0,57722	-0,00665
		-3,65502	-1,59286	0,57819	-0,00598
		-3,65302	-1,59375	0,57915	-0,00604
		-3,65102	-1,59508	0,58011	-0,00547
		-3,64901	-1,59608	0,58108	-0,00524
		-3,64701	-1,59709	0,58204	-0,00422
		-3,645	-1,59816	0,583	-0,00332
		-3,643	-1,59951	0,58396	-0,00332
		-3,641	-1,59931	0,58493	-0,00279
		-3,63899	-1,59948	0,58589	-0,00139
		-3,63699	-1,59825	0,58685	-3,72E-4
		-3,63498	-1,59875	0,58782	2,74E-4
		-3,63298	-1,59964	0,58878	3,66E-4
		-3,63098	-1,59962	0,58974	1,59E-4
		-3,62897	-1,5982	0,5907	-2,55E-4
		-3,62697	-1,59819	0,59167	-0,00116
		-3,62497	-1,59922	0,59263	-0,0021
		-3,62296	-1,59891	0,59359	-0,00202
		-3,62096	-1,60049	0,59456	-0,00163
		-3,61895	-1,60074	0,59552	-0,00147
		-3,61695	-1,60063	0,59648	-0,00114
		-3,61494	-1,60037	0,59744	-1,26E-4
		-3,61294	-1,60239	0,59841	4,35E-4
		-3,61094	-1,6028	0,59937	7,72E-4
		-3,60894	-1,60467	0,60033	0,00103
		-3,60693	-1,60668	0,6013	0,00111
		-3,60493	-1,60759	0,60226	0,00158
		-3,60292	-1,60681	0,60322	0,0014
		-3,60092	-1,60505	0,60418	0,00117
		-3,59892	-1,60433	0,60515	0,00156
		-3,59691	-1,60408	0,60611	0,00191
		-3,59491	-1,60481	0,60707	0,00208
		-3,5929	-1,60359	0,60804	0,00156
		-3,5909	-1,6045	0,609	9,61E-4
		-3,5889	-1,60546	0,60996	2,84E-4
		-3,58689	-1,60632	0,61092	2,13E-4
		-3,58489	-1,60533	0,61189	4,38E-4
		-3,58289	-1,6049	0,61285	9,48E-4
		-3,58088	-1,60534	0,61381	0,00157
		-3,57888	-1,60629	0,61478	0,00197
		-3,57687	-1,60694	0,61574	0,00228
		-3,57487	-1,60561	0,6167	0,00241
		-3,57287	-1,60626	0,61766	0,00224
		-3,57086	-1,60571	0,61863	0,00189
		-3,56886	-1,60683	0,61959	0,00217
		-3,56686	-1,60714	0,62055	0,00252
		-3,56485	-1,60763	0,62152	0,00221
		-3,56285	-1,60523	0,62248	0,00194
		-3,56084	-1,60478	0,62344	0,00164
		-3,55884	-1,60308	0,6244	0,00177
		-3,55684	-1,60143	0,62537	0,00146
		-3,55483	-1,6002	0,62633	7,8E-4
		-3,55283	-1,60064	0,62729	5,7E-5
		-3,55082	-1,60173	0,62826	-0,00102
		-3,54882	-1,60169	0,62922	-0,00145
		-3,54682	-1,60263	0,63018	-0,00117
		-3,54481	-1,60116	0,63114	-0,0014
		-3,54281	-1,60086	0,63211	-0,00117
		-3,54081	-1,5993	0,63307	-0,00205
		-3,5388	-1,59776	0,63403	-0,00265
		-3,5368	-1,59816	0,635	-0,00363
		-3,53479	-1,59885	0,63596	-0,0034
		-3,53279	-1,59798	0,63692	-0,00322
		-3,53079	-1,59762	0,63788	-0,00263
		-3,52878	-1,5968	0,63885	-0,00309
		-3,52678	-1,59786	0,63981	-0,00193
		-3,52478	-1,59839	0,64077	-0,00278
		-3,52277	-1,5988	0,64174	-0,00365
		-3,52077	-1,59801	0,6427	-0,0032
		-3,51876	-1,59754	0,64366	-0,00338
		-3,51676	-1,5989	0,64462	-0,00505
		-3,51476	-1,59943	0,64559	-0,00605
		-3,51275	-1,59952	0,64655	-0,00663
		-3,51075	-1,59915	0,64751	-0,0066
		-3,50874	-1,59998	0,64847	-0,00599
		-3,50674	-1,60055	0,64944	-0,0054
		-3,50474	-1,6008	0,6504	-0,0047
		-3,50273	-1,60144	0,65136	-0,0043
		-3,50073	-1,60071	0,65233	-0,00502
		-3,49873	-1,60033	0,65329	-0,00449
		-3,49672	-1,59808	0,65425	-0,00445
		-3,49472	-1,59849	0,65522	-0,00425
		-3,49271	-1,59905	0,65618	-0,0048
		-3,49071	-1,59816	0,65714	-0,00357
		-3,48871	-1,59813	0,6581	-0,0036
		-3,4867	-1,5981	0,65907	-0,00454
		-3,4847	-1,59793	0,66003	-0,00419
		-3,4827	-1,59752	0,66099	-0,00389
		-3,48069	-1,59867	0,66195	-0,0034
		-3,47869	-1,59937	0,66292	-0,00321
		-3,47669	-1,59925	0,66388	-0,00369
		-3,47468	-1,59976	0,66484	-0,00416
		-3,47268	-1,59996	0,66581	-0,00349
		-3,47067	-1,5992	0,66677	-0,00308
		-3,46867	-1,59916	0,66773	-0,00248
		-3,46666	-1,59804	0,66869	-0,002
		-3,46466	-1,59783	0,66966	-0,00137
		-3,46266	-1,59835	0,67062	-0.0006
		-3,46065	-1,59923	0,67158	-6,21E-4
		-3,45865	-1,59852	0,67255	-9,41E-4
		-3,45665	-1,59763	0,67351	-7,76E-4
		-3,45464	-1,59806	0,67447	-3,76E-4
		-3,45264	-1,59583	0,67543	3,3E-5
		-3,45063	-1,5959	0,6764	0,00138
		-3,44863	-1,59547	0,67736	0,00124
		-3,44663	-1,5952	0,67832	0,0012
		-3,44462	-1,59538	0,67929	0,00103
		-3,44262	-1,59491	0,68025	9,5E-4
		-3,44062	-1,59539	0,68121	0,0012
		-3,43861	-1,59609	0,68217	0,00163
		-3,43661	-1,59592	0,68314	0,00215
		-3,43461	-1,59544	0,6841	0,00271
		-3,4326	-1,59571	0,68506	0,00316
		-3,4306	-1,59416	0,68603	0,00305
		-3,42859	-1,59386	0,68699	0,00383
		-3,42659	-1,59187	0,68795	0,00498
		-3,42458	-1,59164	0,68891	0,00613
		-3,42258	-1,59131	0,68988	0,0067
		-3,42058	-1,59163	0,69084	0,0072
		-3,41858	-1,59142	0,6918	0,00824
		-3,41657	-1,59165	0,69277	0,00904
		-3,41457	-1,59175	0,69373	0,00991
		-3,41256	-1,59238	0,69469	0,01067
		-3,41056	-1,59207	0,69565	0,0104
		-3,40855	-1,59235	0,69662	0,00968
		-3,40655	-1,59257	0,69758	0,00884
		-3,40455	-1,59259	0,69854	0,00932
		-3,40254	-1,59359	0,69951	0,00974
		-3,40054	-1,59452	0,70047	0,00964
		-3,39854	-1,59538	0,70143	0,00951
		-3,39653	-1,59721	0,70239	0,00945
		-3,39453	-1,59735	0,70336	0,00909
		-3,39253	-1,59885	0,70432	0,00857
		-3,39052	-1,5988	0,70528	0,00925
		-3,38852	-1,59918	0,70625	0,00973
		-3,38651	-1,59903	0,70721	0,01011
		-3,38451	-1,59946	0,70817	0,00965
		-3,3825	-1,60045	0,70913	0,0097
		-3,3805	-1,60223	0,7101	0,00961
		-3,3785	-1,60364	0,71106	0,01018
		-3,3765	-1,60535	0,71202	0,01025
		-3,37449	-1,60575	0,71299	0,01013
		-3,37249	-1,60627	0,71395	0,00977
		-3,37048	-1,60735	0,71491	0,00851
		-3,36848	-1,60796	0,71587	0,00832
		-3,36647	-1,60908	0,71684	0,00877
		-3,36447	-1,60958	0,7178	0,00865
		-3,36247	-1,61	0,71876	0,00904
		-3,36046	-1,6102	0,71973	0,00859
		-3,35846	-1,6104	0,72069	0,00819
		-3,35646	-1,61064	0,72165	0,00775
		-3,35445	-1,60978	0,72261	0,00696
		-3,35245	-1,61085	0,72358	0,00612
		-3,35045	-1,61102	0,72454	0,00575
		-3,34844	-1,61073	0,7255	0,00487
		-3,34644	-1,60964	0,72647	0,00427
		-3,34443	-1,61014	0,72743	0,00451
		-3,34243	-1,60913	0,72839	0,00459
		-3,34042	-1,60993	0,72935	0,00448
		-3,33842	-1,60921	0,73032	0,00531
		-3,33642	-1,60941	0,73128	0,0051
		-3,33442	-1,60994	0,73224	0,00462
		-3,33241	-1,6096	0,73321	0,00406
		-3,33041	-1,60896	0,73417	0,00468
		-3,3284	-1,60789	0,73513	0,00382
		-3,3264	-1,6075	0,73609	0,00354
		-3,32439	-1,60675	0,73706	0,00232
		-3,32239	-1,60684	0,73802	0,00147
		-3,32039	-1,60686	0,73898	7,31E-4
		-3,31838	-1,60591	0,73995	3,81E-4
		-3,31638	-1,60456	0,74091	-7,4E-5
		-3,31438	-1,6043	0,74187	-6,04E-4
		-3,31237	-1,60348	0,74283	-0,00101
		-3,31037	-1,60298	0,7438	-0,00155
		-3,30837	-1,60316	0,74476	-0,00153
		-3,30636	-1,60361	0,74572	-0,00169
		-3,30436	-1,60403	0,74669	-0,00211
		-3,30235	-1,60402	0,74765	-0,00251
		-3,30035	-1,60355	0,74861	-0,00294
		-3,29834	-1,60515	0,74957	-0,00235
		-3,29634	-1,60586	0,75054	-0,00126
		-3,29434	-1,60521	0,7515	-8,8E-5
		-3,29234	-1,60532	0,75246	4,28E-4
		-3,29033	-1,60535	0,75343	2,02E-4
		-3,28833	-1,60634	0,75439	-1,37E-4
		-3,28632	-1,60739	0,75535	4e-05
		-3,28432	-1,60729	0,75631	2,61E-4
		-3,28231	-1,60826	0,75728	1,38E-4
		-3,28031	-1,60867	0,75824	-3,19E-4
		-3,27831	-1,60919	0,7592	-3,51E-4
		-3,2763	-1,6097	0,76017	5,9E-5
		-3,2743	-1,61026	0,76113	1,1E-5
		-3,2723	-1,61045	0,76209	7,17E-4
		-3,27029	-1,60937	0,76305	0,00101
		-3,26829	-1,60886	0,76402	0,00123
		-3,26629	-1,608	0,76498	0,00182
		-3,26428	-1,60741	0,76594	0,00186
		-3,26228	-1,60877	0,76691	0,00206
		-3,26027	-1,60947	0,76787	0,00255
		-3,25827	-1,60928	0,76883	0,00332
		-3,25626	-1,60891	0,76979	0,00481
		-3,25426	-1,6085	0,77076	0,00626
		-3,25226	-1,60836	0,77172	0,0066
		-3,25026	-1,60896	0,77268	0,00683
		-3,24825	-1,60779	0,77365	0,00749
		-3,24625	-1,60731	0,77461	0,00794
		-3,24424	-1,60743	0,77557	0,00707
		-3,24224	-1,60721	0,77653	0,00607
		-3,24023	-1,60798	0,7775	0,00578
		-3,23823	-1,6079	0,77846	0,00596
		-3,23623	-1,60667	0,77942	0,00613
		-3,23422	-1,60583	0,78039	0,00613
		-3,23222	-1,60407	0,78135	0,00635
		-3,23022	-1,60377	0,78231	0,00693
		-3,22821	-1,60392	0,78327	0,00698
		-3,22621	-1,60386	0,78424	0,00719
		-3,22421	-1,60378	0,7852	0,0071
		-3,2222	-1,6038	0,78616	0,00701
		-3,2202	-1,6042	0,78713	0,0073
		-3,21819	-1,60579	0,78809	0,00716
		-3,21619	-1,60797	0,78905	0,00677
		-3,21418	-1,60837	0,79001	0,00703
		-3,21218	-1,60726	0,79098	0,00883
		-3,21018	-1,60714	0,79194	0,0091
		-3,20818	-1,60749	0,7929	0,01012
		-3,20617	-1,60757	0,79387	0,00989
		-3,20417	-1,60812	0,79483	0,00996
		-3,20216	-1,60848	0,79579	0,01077
		-3,20016	-1,60811	0,79675	0,00953
		-3,19815	-1,6079	0,79772	0,00895
		-3,19615	-1,6082	0,79868	0,00884
		-3,19415	-1,60938	0,79964	0,00833
		-3,19214	-1,60985	0,80061	0,00774
		-3,19014	-1,60913	0,80157	0,00808
		-3,18814	-1,60838	0,80253	0,00775
		-3,18613	-1,60864	0,80349	0,00726
		-3,18413	-1,60983	0,80446	0,00653
		-3,18213	-1,61049	0,80542	0,00716
		-3,18012	-1,61	0,80638	0,00767
		-3,17812	-1,60973	0,80735	0,00688
		-3,17611	-1,60921	0,80831	0,00709
		-3,17411	-1,60924	0,80927	0,00774
		-3,17211	-1,60912	0,81023	0,00767
		-3,1701	-1,60854	0,8112	0,00705
		-3,1681	-1,60744	0,81216	0,00639
		-3,1661	-1,60719	0,81312	0,00592
		-3,16409	-1,60756	0,81409	0,00587
		-3,16209	-1,60752	0,81505	0,0068
		-3,16008	-1,60718	0,81601	0,00627
		-3,15808	-1,60685	0,81697	0,00571
		-3,15608	-1,60689	0,81794	0,00463
		-3,15407	-1,60691	0,8189	0,00432
		-3,15207	-1,60681	0,81986	0,00459
		-3,15006	-1,60659	0,82083	0,00477
		-3,14806	-1,60604	0,82179	0,00425
		-3,14606	-1,60557	0,82275	0,00474
		-3,14405	-1,60522	0,82371	0,00572
		-3,14205	-1,60514	0,82468	0,00543
		-3,14005	-1,60525	0,82564	0,00468
		-3,13804	-1,60558	0,8266	0,00494
		-3,13604	-1,60544	0,82757	0,00501
		-3,13403	-1,60492	0,82853	0,00535
		-3,13203	-1,60552	0,82949	0,00538
		-3,13003	-1,6058	0,83045	0,00449
		-3,12802	-1,60532	0,83142	0,00521
		-3,12602	-1,6056	0,83238	0,00586
		-3,12402	-1,60534	0,83334	0,00615
		-3,12201	-1,60517	0,83431	0,00588
		-3,12001	-1,60645	0,83527	0,0059
		-3,118	-1,60696	0,83623	0,00611
		-3,116	-1,60637	0,83719	0,00614
		-3,114	-1,60571	0,83816	0,00534
		-3,11199	-1,60608	0,83912	0,00487
		-3,10999	-1,60662	0,84008	0,00448
		-3,10798	-1,60683	0,84105	0,00409
		-3,10598	-1,60676	0,84201	0,00431
		-3,10398	-1,60647	0,84297	0,00405
		-3,10197	-1,60536	0,84393	0,00411
		-3,09997	-1,60409	0,8449	0,0045
		-3,09797	-1,60386	0,84586	0,00422
		-3,09596	-1,60344	0,84682	0,00405
		-3,09396	-1,60321	0,84779	0,00319
		-3,09195	-1,60338	0,84875	0,00285
		-3,08995	-1,60429	0,84971	0,00292
		-3,08795	-1,60533	0,85067	0,00258
		-3,08594	-1,60536	0,85164	0,00306
		-3,08394	-1,60529	0,8526	0,00288
		-3,08194	-1,60519	0,85356	0,0023
		-3,07993	-1,60536	0,85453	0,00247
		-3,07793	-1,6055	0,85549	0,00266
		-3,07592	-1,6044	0,85645	0,00148
		-3,07392	-1,60418	0,85741	5,31E-4
		-3,07192	-1,60431	0,85838	0,00114
		-3,06991	-1,60401	0,85934	8,49E-4
		-3,06791	-1,60403	0,8603	0,00119
		-3,0659	-1,60325	0,86127	0,00103
		-3,0639	-1,60328	0,86223	7,54E-4
		-3,0619	-1,60335	0,86319	0,00145
		-3,0599	-1,6029	0,86415	0,00113
		-3,05789	-1,60304	0,86512	0,00178
		-3,05589	-1,6033	0,86608	0,00211
		-3,05388	-1,60347	0,86704	0,00191
		-3,05188	-1,60348	0,86801	0,00138
		-3,04987	-1,60519	0,86897	0,00134
		-3,04787	-1,60654	0,86993	0,00192
		-3,04587	-1,60718	0,87089	0,0013
		-3,04386	-1,60731	0,87186	9,99E-4
		-3,04186	-1,60681	0,87282	0,00119
		-3,03986	-1,60554	0,87378	0,00132
		-3,03785	-1,60517	0,87475	0,00156
		-3,03585	-1,60591	0,87571	0,00134
		-3,03384	-1,60549	0,87667	8,07E-4
		-3,03184	-1,60441	0,87763	0,00122
		-3,02984	-1,60333	0,8786	0,00146
		-3,02783	-1,60357	0,87956	0,00127
		-3,02583	-1,60523	0,88052	8,02E-4
		-3,02382	-1,60546	0,88149	0,00193
		-3,02182	-1,60514	0,88245	0,00252
		-3,01982	-1,60437	0,88341	0,00266
		-3,01782	-1,60363	0,88437	0,00175
		-3,01581	-1,6045	0,88534	0,00168
		-3,01381	-1,60417	0,8863	0,00221
		-3,0118	-1,60376	0,88726	0,00255
		-3,0098	-1,60375	0,88823	0,00235
		-3,00779	-1,60309	0,88919	0,00273
		-3,00579	-1,60313	0,89015	0,00276
		-3,00379	-1,60402	0,89111	0,00348
		-3,00178	-1,60554	0,89208	0,00377
		-2,99978	-1,60434	0,89304	0,00323
		-2,99778	-1,60442	0,894	0,00401
		-2,99577	-1,60386	0,89497	0,00517
		-2,99377	-1,60284	0,89593	0,00707
		-2,99176	-1,60304	0,89689	0,00719
		-2,98976	-1,60303	0,89785	0,007
		-2,98776	-1,60324	0,89882	0,00737
		-2,98575	-1,60348	0,89978	0,0074
		-2,98375	-1,60388	0,90074	0,00768
		-2,98174	-1,60484	0,90171	0,00836
		-2,97974	-1,60525	0,90267	0,00872
		-2,97774	-1,60467	0,90363	0,0091
		-2,97574	-1,60466	0,90459	0,009
		-2,97373	-1,60477	0,90556	0,00832
		-2,97173	-1,60484	0,90652	0,00786
		-2,96972	-1,60545	0,90748	0,00778
		-2,96772	-1,60609	0,90845	0,00777
		-2,96571	-1,60669	0,90941	0,0073
		-2,96371	-1,60763	0,91037	0,00711
		-2,96171	-1,60781	0,91133	0,00699
		-2,9597	-1,60787	0,9123	0,00613
		-2,9577	-1,60871	0,91326	0,00564
		-2,9557	-1,60828	0,91422	0,00531
		-2,95369	-1,60797	0,91519	0,00521
		-2,95169	-1,60783	0,91615	0,00506
		-2,94968	-1,60925	0,91711	0,00477
		-2,94768	-1,60862	0,91807	0,00491
		-2,94568	-1,60994	0,91904	0,00533
		-2,94367	-1,61145	0,92	0,00558
		-2,94167	-1,61111	0,92096	0,00495
		-2,93966	-1,61095	0,92193	0,00403
		-2,93766	-1,60942	0,92289	0,00423
		-2,93566	-1,60872	0,92385	0,00462
		-2,93366	-1,6092	0,92481	0,00445
		-2,93165	-1,60906	0,92578	0,00367
		-2,92965	-1,60971	0,92674	0,00368
		-2,92764	-1,61007	0,9277	0,0047
		-2,92564	-1,60925	0,92867	0,00492
		-2,92363	-1,61037	0,92963	0,00414
		-2,92163	-1,61072	0,93059	0,00418
		-2,91963	-1,61111	0,93155	0,00511
		-2,91762	-1,61095	0,93252	0,00504
		-2,91562	-1,61044	0,93348	0,00453
		-2,91362	-1,6097	0,93444	0,00444
		-2,91161	-1,60988	0,93541	0,00454
		-2,90961	-1,61023	0,93637	0,00442
		-2,9076	-1,61012	0,93733	0,0038
		-2,9056	-1,60971	0,93829	0,00303
		-2,9036	-1,60821	0,93926	0,00288
		-2,90159	-1,60795	0,94022	0,00298
		-2,89959	-1,60753	0,94118	0,00264
		-2,89759	-1,60825	0,94215	0,00223
		-2,89558	-1,60704	0,94311	0,00154
		-2,89358	-1,60614	0,94407	0,00159
		-2,89158	-1,60537	0,94503	0,00129
		-2,88957	-1,6053	0,946	7,74E-4
		-2,88757	-1,60674	0,94696	7,3E-4
		-2,88556	-1,60823	0,94792	0,00149
		-2,88356	-1,60874	0,94888	0,00131
		-2,88155	-1,60861	0,94985	9,78E-4
		-2,87955	-1,60728	0,95081	5,72E-4
		-2,87755	-1,60627	0,95177	0,00157
		-2,87554	-1,60629	0,95274	0,00263
		-2,87354	-1,60601	0,9537	0,00336
		-2,87154	-1,60447	0,95466	0,00341
		-2,86953	-1,60355	0,95563	0,00321
		-2,86753	-1,60316	0,95659	0,00258
		-2,86552	-1,60329	0,95755	0,00264
		-2,86352	-1,60378	0,95851	0,00243
		-2,86152	-1,604	0,95948	0,00333
		-2,85951	-1,60403	0,96044	0,00354
		-2,85751	-1,60381	0,9614	0,00361
		-2,85551	-1,60543	0,96236	0,00365
		-2,8535	-1,60716	0,96333	0,00422
		-2,8515	-1,60597	0,96429	0,00443
		-2,8495	-1,60593	0,96525	0,00419
		-2,84749	-1,60573	0,96622	0,00384
		-2,84549	-1,60474	0,96718	0,00454
		-2,84348	-1,60523	0,96814	0,00525
		-2,84148	-1,60708	0,96911	0,00612
		-2,83947	-1,60627	0,97007	0,00616
		-2,83747	-1,60505	0,97103	0,00564
		-2,83547	-1,60343	0,97199	0,00509
		-2,83346	-1,60343	0,97296	0,00481
		-2,83146	-1,60444	0,97392	0,00482
		-2,82946	-1,6058	0,97488	0,00427
		-2,82745	-1,60667	0,97584	0,00392
		-2,82545	-1,60697	0,97681	0,0038
		-2,82344	-1,60592	0,97777	0,0033
		-2,82144	-1,60695	0,97873	0,00266
		-2,81944	-1,60711	0,9797	0,00304
		-2,81743	-1,60779	0,98066	0,00317
		-2,81543	-1,60801	0,98162	0,00312
		-2,81343	-1,60819	0,98258	0,00296
		-2,81142	-1,60709	0,98355	0,0034
		-2,80942	-1,60677	0,98451	0,00371
		-2,80742	-1,60643	0,98547	0,0037
		-2,80541	-1,60556	0,98644	0,0037
		-2,80341	-1,60555	0,9874	0,003
		-2,8014	-1,60573	0,98836	0,00298
		-2,7994	-1,60514	0,98932	0,00335
		-2,79739	-1,60427	0,99029	0,00307
		-2,79539	-1,60453	0,99125	0,00231
		-2,79339	-1,60351	0,99221	0,00158
		-2,79138	-1,60311	0,99318	0,00198
		-2,78938	-1,60362	0,99414	0,00246
		-2,78738	-1,60345	0,9951	0,00266
		-2,78537	-1,60375	0,99606	0,00263
		-2,78337	-1,60372	0,99703	0,00261
		-2,78136	-1,60356	0,99799	0,00218
		-2,77936	-1,60376	0,99895	0,00192
		-2,77736	-1,60402	0,99992	0,00246
		-2,77535	-1,60329	1,00088	0,00258
		-2,77335	-1,60343	1,00184	0,00197
		-2,77135	-1,60383	1,0028	0,00125
		-2,76934	-1,60402	1,00377	8,44E-4
		-2,76734	-1,60418	1,00473	0,0012
		-2,76534	-1,60415	1,00569	0,00123
		-2,76333	-1,60344	1,00666	0,00137
		-2,76133	-1,60378	1,00762	0,0018
		-2,75932	-1,60381	1,00858	0,00272
		-2,75732	-1,60354	1,00954	0,00332
		-2,75531	-1,60337	1,01051	0,00307
		-2,75331	-1,60304	1,01147	0,00282
		-2,75131	-1,60366	1,01243	0,0031
		-2,7493	-1,60407	1,0134	0,00362
		-2,7473	-1,60495	1,01436	0,00398
		-2,7453	-1,60576	1,01532	0,00439
		-2,74329	-1,60676	1,01628	0,00471
		-2,74129	-1,60624	1,01725	0,00457
		-2,73929	-1,60668	1,01821	0,00439
		-2,73728	-1,60613	1,01917	0,0043
		-2,73528	-1,60613	1,02014	0,00444
		-2,73327	-1,60542	1,0211	0,00484
		-2,73127	-1,60513	1,02206	0,00473
		-2,72927	-1,6041	1,02302	0,00443
		-2,72726	-1,60338	1,02399	0,00426
		-2,72526	-1,60342	1,02495	0,0043
		-2,72326	-1,60333	1,02591	0,00446
		-2,72125	-1,60366	1,02688	0,00463
		-2,71925	-1,60362	1,02784	0,0049
		-2,71724	-1,6037	1,0288	0,00537
		-2,71524	-1,60358	1,02976	0,00629
		-2,71323	-1,60444	1,03073	0,00682
		-2,71123	-1,60417	1,03169	0,00658
		-2,70923	-1,60435	1,03265	0,00581
		-2,70722	-1,60456	1,03362	0,00561
		-2,70522	-1,60405	1,03458	0,00526
		-2,70322	-1,60315	1,03554	0,00539
		-2,70121	-1,60348	1,0365	0,00587
		-2,69921	-1,60467	1,03747	0,00646
		-2,69721	-1,60434	1,03843	0,00658
		-2,6952	-1,60444	1,03939	0,00727
		-2,6932	-1,60377	1,04036	0,00787
		-2,69119	-1,60415	1,04132	0,00811
		-2,68919	-1,60471	1,04228	0,00824
		-2,68719	-1,60699	1,04324	0,0081
		-2,68518	-1,60721	1,04421	0,00778
		-2,68318	-1,60633	1,04517	0,00762
		-2,68118	-1,60482	1,04613	0,00798
		-2,67917	-1,60513	1,0471	0,00798
		-2,67717	-1,60614	1,04806	0,00823
		-2,67516	-1,60672	1,04902	0,00866
		-2,67316	-1,60711	1,04998	0,00888
		-2,67115	-1,60662	1,05095	0,00884
		-2,66915	-1,60669	1,05191	0,00915
		-2,66715	-1,60586	1,05287	0,00984
		-2,66515	-1,60507	1,05384	0,01103
		-2,66314	-1,60422	1,0548	0,01048
		-2,66114	-1,60413	1,05576	0,01068
		-2,65913	-1,60404	1,05672	0,01043
		-2,65713	-1,60359	1,05769	0,01008
		-2,65513	-1,60377	1,05865	0,0102
		-2,65312	-1,60426	1,05961	0,01061
		-2,65112	-1,60406	1,06058	0,01091
		-2,64911	-1,60348	1,06154	0,01244
		-2,64711	-1,60252	1,0625	0,01224
		-2,64511	-1,60235	1,06346	0,01188
		-2,6431	-1,60274	1,06443	0,01199
		-2,6411	-1,60303	1,06539	0,0109
		-2,6391	-1,60341	1,06635	0,00994
		-2,63709	-1,60299	1,06732	0,00847
		-2,63509	-1,60285	1,06828	0,00767
		-2,63308	-1,60362	1,06924	0,00653
		-2,63108	-1,60557	1,0702	0,00598
		-2,62907	-1,60596	1,07117	0,00618
		-2,62707	-1,60573	1,07213	0,00486
		-2,62507	-1,60577	1,07309	0,00403
		-2,62307	-1,60581	1,07406	0,00376
		-2,62106	-1,60581	1,07502	0,0028
		-2,61906	-1,60529	1,07598	0,00194
		-2,61705	-1,60466	1,07694	0,00116
		-2,61505	-1,6048	1,07791	8,49E-4
		-2,61305	-1,60517	1,07887	9,5E-4
		-2,61104	-1,60532	1,07983	0,001
		-2,60904	-1,6056	1,0808	6,23E-4
		-2,60703	-1,60631	1,08176	-1,37E-4
		-2,60503	-1,60721	1,08272	-6,8E-5
		-2,60303	-1,6069	1,08368	0,00108
		-2,60102	-1,60649	1,08465	0,00137
		-2,59902	-1,60706	1,08561	0,0015
		-2,59702	-1,6085	1,08657	9,99E-4
		-2,59501	-1,60778	1,08754	1,98E-4
		-2,59301	-1,60772	1,0885	-5,93E-4
		-2,591	-1,60843	1,08946	-6,99E-4
		-2,589	-1,60784	1,09042	-0,00122
		-2,58699	-1,60774	1,09139	-0,00154
		-2,58499	-1,60763	1,09235	-0,00155
		-2,58299	-1,60714	1,09331	-0,00115
		-2,58099	-1,60585	1,09428	-8,26E-4
		-2,57898	-1,60452	1,09524	-8,51E-4
		-2,57698	-1,60306	1,0962	-2,55E-4
		-2,57497	-1,60283	1,09716	-5,25E-4
		-2,57297	-1,6032	1,09813	-0,00153
		-2,57097	-1,60294	1,09909	-0,00179
		-2,56896	-1,60381	1,10005	-0,00242
		-2,56696	-1,60529	1,10102	-0,00203
		-2,56495	-1,60559	1,10198	-0,00193
		-2,56295	-1,60607	1,10294	-0,00178
		-2,56095	-1,60639	1,1039	-9,24E-4
		-2,55894	-1,60702	1,10487	-2,5E-4
		-2,55694	-1,60752	1,10583	-7,28E-4
		-2,55494	-1,60683	1,10679	-0,00129
		-2,55293	-1,60716	1,10776	-0,0013
		-2,55093	-1,60769	1,10872	-0,00222
		-2,54892	-1,60749	1,10968	-0,00259
		-2,54692	-1,60747	1,11064	-0,00245
		-2,54491	-1,60787	1,11161	-0,0033
		-2,54291	-1,60713	1,11257	-0,00373
		-2,54091	-1,60603	1,11353	-0,00266
		-2,53891	-1,6058	1,1145	-0,00158
		-2,5369	-1,60564	1,11546	-6,11E-4
		-2,5349	-1,60566	1,11642	-9,31E-4
		-2,53289	-1,60546	1,11738	-8,98E-4
		-2,53089	-1,60512	1,11835	-0,00126
		-2,52889	-1,60536	1,11931	-0,0017
		-2,52688	-1,6059	1,12027	7,2E-5
		-2,52488	-1,60466	1,12124	3,65E-4
		-2,52287	-1,60366	1,1222	8,12E-4
		-2,52087	-1,60314	1,12316	8,57E-4
		-2,51887	-1,60199	1,12412	0,00146
		-2,51686	-1,60149	1,12509	0,00182
		-2,51486	-1,60146	1,12605	0,0017
		-2,51286	-1,60105	1,12701	7,83E-4
		-2,51085	-1,6014	1,12798	5,97E-4
		-2,50885	-1,60116	1,12894	8,51E-4
		-2,50684	-1,60135	1,1299	8,74E-4
		-2,50484	-1,60197	1,13086	4,44E-4
		-2,50283	-1,60097	1,13183	5,87E-4
		-2,50083	-1,59994	1,13279	0,00104
		-2,49883	-1,59915	1,13375	0,00203
		-2,49683	-1,59893	1,13472	0,00304
		-2,49482	-1,59989	1,13568	0,00365
		-2,49282	-1,60073	1,13664	0,0031
		-2,49081	-1,6012	1,1376	0,00343
		-2,48881	-1,60094	1,13857	0,00363
		-2,48681	-1,60103	1,13953	0,00345
		-2,4848	-1,60189	1,14049	0,00274
		-2,4828	-1,60271	1,14146	0,00206
		-2,48079	-1,60422	1,14242	0,00259
		-2,47879	-1,60555	1,14338	0,00187
		-2,47679	-1,60656	1,14434	0,00121
		-2,47478	-1,60789	1,14531	0,00189
		-2,47278	-1,60836	1,14627	0,00211
		-2,47078	-1,60964	1,14723	0,00215
		-2,46877	-1,61044	1,1482	0,00177
		-2,46677	-1,61013	1,14916	9,67E-4
		-2,46476	-1,6097	1,15012	0,00166
		-2,46276	-1,61026	1,15108	0,00154
		-2,46075	-1,61024	1,15205	6,17E-4
		-2,45875	-1,60953	1,15301	7,03E-4
		-2,45675	-1,60917	1,15397	0,00101
		-2,45475	-1,6091	1,15494	0,00128
		-2,45274	-1,60977	1,1559	0,00137
		-2,45074	-1,61034	1,15686	6,32E-4
		-2,44873	-1,61072	1,15782	2,22E-4
		-2,44673	-1,61066	1,15879	3,12E-4
		-2,44473	-1,61021	1,15975	3,56E-4
		-2,44272	-1,61056	1,16071	0.0003
		-2,44072	-1,61008	1,16168	5,25E-4
		-2,43871	-1,60962	1,16264	0,00102
		-2,43671	-1,60919	1,1636	0,00209
		-2,43471	-1,60858	1,16456	0,00245
		-2,43271	-1,60825	1,16553	0,00323
		-2,4307	-1,60792	1,16649	0,00403
		-2,4287	-1,60727	1,16745	0,00388
		-2,42669	-1,60712	1,16842	0,00408
		-2,42469	-1,60669	1,16938	0,00422
		-2,42268	-1,60611	1,17034	0,00568
		-2,42068	-1,60501	1,1713	0,00633
		-2,41868	-1,60459	1,17227	0,0062
		-2,41667	-1,60501	1,17323	0,00575
		-2,41467	-1,60566	1,17419	0,00601
		-2,41267	-1,60509	1,17516	0,00617
		-2,41066	-1,60393	1,17612	0,00581
		-2,40866	-1,6049	1,17708	0,00576
		-2,40665	-1,60362	1,17804	0,00478
		-2,40465	-1,60299	1,17901	0,00461
		-2,40265	-1,60429	1,17997	0,00477
		-2,40064	-1,60392	1,18093	0,00502
		-2,39864	-1,60348	1,1819	0,00476
		-2,39663	-1,6025	1,18286	0,00425
		-2,39463	-1,60305	1,18382	0,0053
		-2,39263	-1,60227	1,18478	0,00513
		-2,39063	-1,60266	1,18575	0,00525
		-2,38862	-1,6029	1,18671	0,0058
		-2,38662	-1,60303	1,18767	0,00621
		-2,38461	-1,60435	1,18864	0,00685
		-2,38261	-1,6057	1,1896	0,0064
		-2,3806	-1,6063	1,19056	0,00675
		-2,3786	-1,60631	1,19152	0,00784
		-2,3766	-1,60536	1,19249	0,00845
		-2,37459	-1,60444	1,19345	0,00857
		-2,37259	-1,60504	1,19441	0,00934
		-2,37059	-1,60505	1,19538	0,00956
		-2,36858	-1,60488	1,19634	0,01082
		-2,36658	-1,60411	1,1973	0,01036
		-2,36457	-1,60336	1,19826	0,00942
		-2,36257	-1,60258	1,19923	0,0098
		-2,36057	-1,60251	1,20019	0,00931
		-2,35856	-1,60154	1,20115	0,0089
		-2,35656	-1,60206	1,20212	0,00834
		-2,35455	-1,60197	1,20308	0,00866
		-2,35255	-1,60129	1,20404	0,0091
		-2,35055	-1,60188	1,205	0,01036
		-2,34855	-1,6028	1,20597	0,01026
		-2,34654	-1,60335	1,20693	0,01075
		-2,34454	-1,60264	1,20789	0,00995
		-2,34253	-1,60305	1,20886	0,0094
		-2,34053	-1,60379	1,20982	0,00866
		-2,33852	-1,60429	1,21078	0,008
		-2,33652	-1,60403	1,21174	0,0076
		-2,33452	-1,60125	1,21271	0,00748
		-2,33251	-1,60052	1,21367	0,00716
		-2,33051	-1,60051	1,21463	0,00721
		-2,32851	-1,6013	1,2156	0,00758
		-2,3265	-1,60222	1,21656	0,00731
		-2,3245	-1,60381	1,21752	0,00632
		-2,3225	-1,60297	1,21848	0,00579
		-2,32049	-1,604	1,21945	0,00577
		-2,31849	-1,60485	1,22041	0,00616
		-2,31648	-1,60447	1,22137	0,00679
		-2,31448	-1,60482	1,22234	0,00694
		-2,31247	-1,6058	1,2233	0,00803
		-2,31047	-1,6068	1,22426	0,00909
		-2,30847	-1,60574	1,22522	0,01021
		-2,30647	-1,60586	1,22619	0,01045
		-2,30446	-1,60638	1,22715	0,01028
		-2,30246	-1,60659	1,22811	0,00946
		-2,30045	-1,60553	1,22908	0,00931
		-2,29845	-1,60674	1,23004	0,00967
		-2,29644	-1,60544	1,231	0,00947
		-2,29444	-1,60458	1,23196	0,00884
		-2,29244	-1,60412	1,23293	0,00839
		-2,29043	-1,60387	1,23389	0,00799
		-2,28843	-1,60358	1,23485	0,00855
		-2,28643	-1,60405	1,23582	0,00872
		-2,28442	-1,60539	1,23678	0,00914
		-2,28242	-1,60498	1,23774	0,00884
		-2,28042	-1,60423	1,2387	0,00882
		-2,27841	-1,60386	1,23967	0,00801
		-2,27641	-1,60305	1,24063	0,00848
		-2,2744	-1,60209	1,24159	0,00751
		-2,2724	-1,60249	1,24256	0,00731
		-2,27039	-1,60164	1,24352	0,00642
		-2,26839	-1,60052	1,24448	0,00617
		-2,26639	-1,60162	1,24544	0,00662
		-2,26439	-1,60175	1,24641	0,00673
		-2,26238	-1,60162	1,24737	0,00609
		-2,26038	-1,59991	1,24833	0,00633
		-2,25837	-1,60025	1,2493	0,00681
		-2,25637	-1,59973	1,25026	0,00659
		-2,25436	-1,5994	1,25122	0,0076
		-2,25236	-1,59904	1,25218	0,00733
		-2,25036	-1,59851	1,25315	0,00845
		-2,24835	-1,59733	1,25411	0,0075
		-2,24635	-1,5988	1,25507	0,00878
		-2,24435	-1,59914	1,25604	0,0094
		-2,24234	-1,59983	1,257	0,0101
		-2,24034	-1,59939	1,25796	0,01053
		-2,23834	-1,59952	1,25892	0,01021
		-2,23633	-1,59881	1,25989	0,01041
		-2,23433	-1,59829	1,26085	0,00961
		-2,23232	-1,5987	1,26181	0,00924
		-2,23032	-1,59763	1,26277	0,00817
		-2,22831	-1,59788	1,26374	0,00836
		-2,22631	-1,59886	1,2647	0,00852
		-2,22431	-1,60017	1,26566	0,00858
		-2,22231	-1,60165	1,26663	0,00856
		-2,2203	-1,60142	1,26759	0,00858
		-2,2183	-1,60207	1,26855	0,0082
		-2,21629	-1,6019	1,26952	0,00832
		-2,21429	-1,60247	1,27048	0,0078
		-2,21228	-1,6021	1,27144	0,00679
		-2,21028	-1,60325	1,2724	0,00631
		-2,20828	-1,603	1,27337	0,0064
		-2,20627	-1,6029	1,27433	0,00648
		-2,20427	-1,6033	1,27529	0,00681
		-2,20227	-1,60288	1,27625	0,00685
		-2,20026	-1,60355	1,27722	0,00611
		-2,19826	-1,60354	1,27818	0,00586
		-2,19626	-1,60378	1,27914	0,00651
		-2,19425	-1,6042	1,28011	0,00732
		-2,19225	-1,60315	1,28107	0,00791
		-2,19024	-1,60355	1,28203	0,00747
		-2,18824	-1,60309	1,283	0,00728
		-2,18624	-1,60299	1,28396	0,0083
		-2,18423	-1,604	1,28492	0,00933
		-2,18223	-1,60395	1,28588	0,00924
		-2,18023	-1,60465	1,28685	0,00977
		-2,17822	-1,60404	1,28781	0,00838
		-2,17622	-1,60248	1,28877	0,00846
		-2,17421	-1,60081	1,28973	0,0083
		-2,17221	-1,59921	1,2907	0,0089
		-2,1702	-1,59973	1,29166	0,00852
		-2,1682	-1,59965	1,29262	0,0081
		-2,1662	-1,60027	1,29359	0,0079
		-2,16419	-1,59929	1,29455	0,00814
		-2,16219	-1,59937	1,29551	0,00864
		-2,16019	-1,60048	1,29647	0,00844
		-2,15818	-1,60056	1,29744	0,00774
		-2,15618	-1,60177	1,2984	0,00685
		-2,15418	-1,6015	1,29936	0,00649
		-2,15217	-1,60147	1,30033	0,00625
		-2,15017	-1,60029	1,30129	0,00797
		-2,14816	-1,59979	1,30225	0,00876
		-2,14616	-1,59812	1,30321	0,00862
		-2,14416	-1,59667	1,30418	0,00856
		-2,14215	-1,5964	1,30514	0,00817
		-2,14015	-1,59557	1,3061	0,00877
		-2,13815	-1,59582	1,30707	0,00861
		-2,13614	-1,59615	1,30803	0,00972
		-2,13414	-1,59683	1,30899	0,01034
		-2,13213	-1,59746	1,30995	0,01069
		-2,13013	-1,59752	1,31092	0,01082
		-2,12812	-1,59801	1,31188	0,0117
		-2,12612	-1,5985	1,31284	0,0116
		-2,12412	-1,59829	1,31381	0,01124
		-2,12211	-1,59842	1,31477	0,011
		-2,12011	-1,59918	1,31573	0,01198
		-2,11811	-1,59995	1,31669	0,01187
		-2,1161	-1,59856	1,31766	0,01137
		-2,1141	-1,59947	1,31862	0,01135
		-2,1121	-1,60029	1,31958	0,01159
		-2,11009	-1,60064	1,32055	0,01169
		-2,10809	-1,60168	1,32151	0,0114
		-2,10608	-1,60096	1,32247	0,01109
		-2,10408	-1,60058	1,32343	0,01067
		-2,10208	-1,60052	1,3244	0,01047
		-2,10007	-1,60083	1,32536	0,01017
		-2,09807	-1,60133	1,32632	0,01007
		-2,09607	-1,60271	1,32729	0,00961
		-2,09406	-1,60394	1,32825	0,00916
		-2,09206	-1,60452	1,32921	0,0091
		-2,09005	-1,60489	1,33017	0,00908
		-2,08805	-1,60543	1,33114	0,00759
		-2,08604	-1,60577	1,3321	0,00619
		-2,08404	-1,60429	1,33306	0,00568
		-2,08204	-1,60375	1,33403	0,00529
		-2,08003	-1,60418	1,33499	0,0065
		-2,07803	-1,60367	1,33595	0,00639
		-2,07603	-1,60375	1,33691	0,0064
		-2,07402	-1,60493	1,33788	0,00563
		-2,07202	-1,60592	1,33884	0,0061
		-2,07002	-1,60545	1,3398	0,00645
		-2,06801	-1,60542	1,34077	0,00642
		-2,06601	-1,60652	1,34173	0,00733
		-2,064	-1,60663	1,34269	0,0066
		-2,062	-1,60703	1,34365	0,00669
		-2,06	-1,60735	1,34462	0,00699
		-2,05799	-1,60726	1,34558	0,00758
		-2,05599	-1,60803	1,34654	0,0075
		-2,05399	-1,60915	1,34751	0,00666
		-2,05198	-1,60966	1,34847	0,00578
		-2,04998	-1,61099	1,34943	0,0047
		-2,04797	-1,61201	1,35039	0,00506
		-2,04597	-1,61209	1,35136	0,00459
		-2,04396	-1,61211	1,35232	0,00469
		-2,04196	-1,61318	1,35328	0,00449
		-2,03996	-1,61399	1,35425	0,00454
		-2,03795	-1,61429	1,35521	0,00503
		-2,03595	-1,61432	1,35617	0,00466
		-2,03395	-1,6146	1,35713	0,00479
		-2,03194	-1,61362	1,3581	0,00488
		-2,02994	-1,61213	1,35906	0,00464
		-2,02794	-1,61204	1,36002	0,00455
		-2,02593	-1,6123	1,36099	0,0051
		-2,02393	-1,61185	1,36195	0,00559
		-2,02192	-1,61164	1,36291	0,00471
		-2,01992	-1,61214	1,36387	0,00471
		-2,01792	-1,61254	1,36484	0,00478
		-2,01591	-1,61284	1,3658	0,00527
		-2,01391	-1,61264	1,36676	0,00464
		-2,01191	-1,61141	1,36773	0,00428
		-2,0099	-1,6104	1,36869	0,00404
		-2,0079	-1,61105	1,36965	0,00398
		-2,00589	-1,61156	1,37061	0,00418
		-2,00389	-1,6122	1,37158	0,00419
		-2,00188	-1,61327	1,37254	0,00459
		-1,99988	-1,61279	1,3735	0,00476
		-1,99788	-1,61215	1,37447	0,004
		-1,99587	-1,61321	1,37543	0,00386
		-1,99387	-1,61433	1,37639	0,00404
		-1,99187	-1,61373	1,37735	0,00426
		-1,98986	-1,61261	1,37832	0,00467
		-1,98786	-1,61169	1,37928	0,00542
		-1,98586	-1,61169	1,38024	0,00599
		-1,98385	-1,6122	1,38121	0,00691
		-1,98185	-1,61377	1,38217	0,00684
		-1,97984	-1,61565	1,38313	0,00675
		-1,97784	-1,61651	1,38409	0,00679
		-1,97584	-1,61706	1,38506	0,00682
		-1,97383	-1,61775	1,38602	0,00678
		-1,97183	-1,61754	1,38698	0,00705
		-1,96983	-1,61746	1,38795	0,00743
		-1,96782	-1,61731	1,38891	0,00735
		-1,96582	-1,61729	1,38987	0,00737
		-1,96381	-1,61628	1,39083	0,00751
		-1,96181	-1,61586	1,3918	0,00751
		-1,95981	-1,61577	1,39276	0,00704
		-1,9578	-1,61478	1,39372	0,00753
		-1,9558	-1,61353	1,39469	0,00856
		-1,95379	-1,61225	1,39565	0,00883
		-1,95179	-1,61255	1,39661	0,00966
		-1,94979	-1,61343	1,39757	0,00956
		-1,94778	-1,61344	1,39854	0,00995
		-1,94578	-1,61205	1,3995	0,00976
		-1,94378	-1,61163	1,40046	0,00966
		-1,94177	-1,61058	1,40143	0,01064
		-1,93977	-1,612	1,40239	0,00987
		-1,93776	-1,61129	1,40335	0,00916
		-1,93576	-1,61124	1,40431	0,0095
		-1,93376	-1,61142	1,40528	0,00943
		-1,93175	-1,61181	1,40624	0,01009
		-1,92975	-1,61186	1,4072	0,01037
		-1,92775	-1,61191	1,40817	0,00983
		-1,92574	-1,6103	1,40913	0,00941
		-1,92374	-1,6098	1,41009	0,00935
		-1,92173	-1,61065	1,41105	0,0097
		-1,91973	-1,60988	1,41202	0,01009
		-1,91773	-1,60856	1,41298	0,0103
		-1,91572	-1,60746	1,41394	0,00993
		-1,91372	-1,60837	1,41491	0,0097
		-1,91172	-1,60875	1,41587	0,0093
		-1,90971	-1,60971	1,41683	0,00892
		-1,90771	-1,6102	1,41779	0,00861
		-1,9057	-1,61022	1,41876	0,00897
		-1,9037	-1,61025	1,41972	0,0092
		-1,9017	-1,60898	1,42068	0,0087
		-1,89969	-1,60673	1,42165	0,00911
		-1,89769	-1,60771	1,42261	0,00936
		-1,89568	-1,60892	1,42357	0,0092
		-1,89368	-1,60946	1,42453	0,00926
		-1,89168	-1,61104	1,4255	0,00942
		-1,88967	-1,61112	1,42646	0,00863
		-1,88767	-1,61208	1,42742	0,00906
		-1,88567	-1,61215	1,42839	0,00845
		-1,88366	-1,61319	1,42935	0,0083
		-1,88166	-1,61266	1,43031	0,00872
		-1,87965	-1,61256	1,43127	0,00905
		-1,87765	-1,61155	1,43224	0,00946
		-1,87565	-1,61242	1,4332	0,00969
		-1,87364	-1,6112	1,43416	0,00918
		-1,87164	-1,61117	1,43513	0,00882
		-1,86964	-1,61197	1,43609	0,00846
		-1,86763	-1,61327	1,43705	0,00847
		-1,86563	-1,61414	1,43801	0,00901
		-1,86363	-1,61399	1,43898	0,00938
		-1,86162	-1,6148	1,43994	0,00913
		-1,85962	-1,61387	1,4409	0,00866
		-1,85761	-1,61301	1,44187	0,00829
		-1,85561	-1,61265	1,44283	0,0077
		-1,8536	-1,61335	1,44379	0,00696
		-1,8516	-1,61294	1,44475	0,00693
		-1,8496	-1,61439	1,44572	0,00717
		-1,84759	-1,61392	1,44668	0,00684
		-1,84559	-1,61381	1,44764	0,0064
		-1,84359	-1,61399	1,44861	0,00526
		-1,84158	-1,61354	1,44957	0,00571
		-1,83958	-1,61211	1,45053	0,00616
		-1,83757	-1,61135	1,45149	0,0057
		-1,83557	-1,6112	1,45246	0,00527
		-1,83357	-1,61031	1,45342	0,00354
		-1,83156	-1,6103	1,45438	0,00317
		-1,82956	-1,6104	1,45535	0,00355
		-1,82756	-1,61163	1,45631	0,00379
		-1,82555	-1,61198	1,45727	0,00417
		-1,82355	-1,61284	1,45823	0,00348
		-1,82155	-1,61217	1,4592	0,00287
		-1,81954	-1,61131	1,46016	0,00218
		-1,81754	-1,61079	1,46112	0,00222
		-1,81553	-1,6107	1,46209	0,00238
		-1,81353	-1,61064	1,46305	0,00225
		-1,81152	-1,61121	1,46401	0,00228
		-1,80952	-1,61225	1,46497	0,00227
		-1,80752	-1,61406	1,46594	0,00213
		-1,80551	-1,61586	1,4669	0,00184
		-1,80351	-1,61557	1,46786	0,00202
		-1,80151	-1,61646	1,46883	0,00262
		-1,7995	-1,61541	1,46979	0,0031
		-1,7975	-1,61682	1,47075	0,00237
		-1,79549	-1,61617	1,47171	0,00243
		-1,79349	-1,6156	1,47268	0,00223
		-1,79149	-1,61604	1,47364	0,00251
		-1,78948	-1,61732	1,4746	0,00137
		-1,78748	-1,61806	1,47557	0,00223
		-1,78548	-1,61815	1,47653	0,00149
		-1,78347	-1,61782	1,47749	0,00191
		-1,78147	-1,61787	1,47845	0,00215
		-1,77947	-1,61833	1,47942	0,0016
		-1,77746	-1,61822	1,48038	0,00188
		-1,77546	-1,61866	1,48134	0,00232
		-1,77345	-1,61888	1,48231	0,00234
		-1,77145	-1,6196	1,48327	0,00253
		-1,76944	-1,62069	1,48423	0,00219
		-1,76744	-1,62047	1,48519	0,00209
		-1,76544	-1,62028	1,48616	0,00201
		-1,76343	-1,62069	1,48712	0,00252
		-1,76143	-1,61982	1,48808	0,00283
		-1,75943	-1,61931	1,48905	0,0029
		-1,75742	-1,61923	1,49001	0,00296
		-1,75542	-1,61814	1,49097	0,00324
		-1,75341	-1,61846	1,49193	0,00328
		-1,75141	-1,61896	1,4929	0,0031
		-1,74941	-1,62029	1,49386	0,00364
		-1,7474	-1,61914	1,49482	0,0043
		-1,7454	-1,6198	1,49579	0,00466
		-1,7434	-1,61949	1,49675	0,00501
		-1,74139	-1,6186	1,49771	0,00493
		-1,73939	-1,61914	1,49867	0,0042
		-1,73739	-1,61995	1,49964	0,0038
		-1,73538	-1,6193	1,5006	0,00439
		-1,73338	-1,61971	1,50156	0,00447
		-1,73137	-1,62132	1,50253	0,0044
		-1,72937	-1,62178	1,50349	0,00469
		-1,72736	-1,62175	1,50445	0,00486
		-1,72536	-1,62091	1,50541	0,00522
		-1,72336	-1,62081	1,50638	0,00577
		-1,72135	-1,62019	1,50734	0,00678
		-1,71935	-1,61969	1,5083	0,00712
		-1,71735	-1,62023	1,50927	0,00702
		-1,71534	-1,62148	1,51023	0,00739
		-1,71334	-1,62119	1,51119	0,0081
		-1,71133	-1,62077	1,51215	0,00847
		-1,70933	-1,61982	1,51312	0,00881
		-1,70733	-1,61996	1,51408	0,00951
		-1,70532	-1,62098	1,51504	0,00931
		-1,70332	-1,62113	1,51601	0,00859
		-1,70132	-1,62043	1,51697	0,00831
		-1,69931	-1,61943	1,51793	0,00872
		-1,69731	-1,61987	1,51889	0,00882
		-1,69531	-1,61905	1,51986	0,00899
		-1,6933	-1,61884	1,52082	0,00918
		-1,6913	-1,62032	1,52178	0,00994
		-1,68929	-1,61923	1,52275	0,01054
		-1,68729	-1,61891	1,52371	0,01111
		-1,68528	-1,61986	1,52467	0,01084
		-1,68328	-1,61894	1,52563	0,0097
		-1,68128	-1,61628	1,5266	0,00984
		-1,67928	-1,6147	1,52756	0,01003
		-1,67727	-1,61412	1,52852	0,01066
		-1,67527	-1,61479	1,52949	0,01099
		-1,67326	-1,61544	1,53045	0,01062
		-1,67126	-1,61609	1,53141	0,01143
		-1,66925	-1,61628	1,53237	0,01099
		-1,66725	-1,6161	1,53334	0,01055
		-1,66525	-1,61598	1,5343	0,01076
		-1,66324	-1,61615	1,53526	0,01158
		-1,66124	-1,61619	1,53623	0,01194
		-1,65924	-1,61648	1,53719	0,0122
		-1,65723	-1,61608	1,53815	0,01254
		-1,65523	-1,61508	1,53911	0,01273
		-1,65323	-1,61428	1,54008	0,01316
		-1,65122	-1,61481	1,54104	0,013
		-1,64922	-1,61542	1,542	0,01284
		-1,64721	-1,61552	1,54297	0,01232
		-1,64521	-1,61604	1,54393	0,01191
		-1,6432	-1,61617	1,54489	0,01205
		-1,6412	-1,61535	1,54585	0,01295
		-1,6392	-1,61528	1,54682	0,01388
		-1,6372	-1,61462	1,54778	0,01361
		-1,63519	-1,61345	1,54874	0,01277
		-1,63319	-1,61313	1,54971	0,0121
		-1,63118	-1,61367	1,55067	0,01127
		-1,62918	-1,61371	1,55163	0,0108
		-1,62717	-1,61371	1,55259	0,01145
		-1,62517	-1,61425	1,55356	0,01112
		-1,62317	-1,61418	1,55452	0,01049
		-1,62116	-1,61339	1,55548	0,01105
		-1,61916	-1,61385	1,55645	0,01086
		-1,61716	-1,61374	1,55741	0,01089
		-1,61515	-1,61258	1,55837	0,01096
		-1,61315	-1,61229	1,55933	0,01102
		-1,61115	-1,61291	1,5603	0,0108
		-1,60914	-1,61254	1,56126	0,0102
		-1,60714	-1,61185	1,56222	0,01029
		-1,60513	-1,61198	1,56319	0,01062
		-1,60313	-1,61237	1,56415	0,01068
		-1,60112	-1,61303	1,56511	0,01024
		-1,59912	-1,61293	1,56607	0,00986
		-1,59712	-1,61248	1,56704	0,00912
		-1,59512	-1,61229	1,568	0,00845
		-1,59311	-1,61224	1,56896	0,00788
		-1,59111	-1,61328	1,56993	0,0068
		-1,5891	-1,61408	1,57089	0,00604
		-1,5871	-1,61414	1,57185	0,00581
		-1,58509	-1,61498	1,57281	0,00595
		-1,58309	-1,61532	1,57378	0,00617
		-1,58109	-1,61532	1,57474	0,00635
		-1,57908	-1,61641	1,5757	0,00608
		-1,57708	-1,61665	1,57666	0,00573
		-1,57508	-1,61564	1,57763	0,00585
		-1,57307	-1,61487	1,57859	0,0053
		-1,57107	-1,61443	1,57955	0,00442
		-1,56907	-1,61437	1,58052	0,00459
		-1,56706	-1,61476	1,58148	0,00499
		-1,56506	-1,61537	1,58244	0,00442
		-1,56305	-1,61571	1,58341	0,00386
		-1,56105	-1,61501	1,58437	0,00311
		-1,55904	-1,61655	1,58533	0,00259
		-1,55704	-1,61663	1,58629	0,00166
		-1,55504	-1,61655	1,58726	8,67E-4
		-1,55304	-1,61638	1,58822	6,28E-4
		-1,55103	-1,61563	1,58918	-1,08E-4
		-1,54903	-1,61462	1,59014	-3,02E-4
		-1,54702	-1,61392	1,59111	8,39E-4
		-1,54502	-1,61391	1,59207	5,22E-4
		-1,54302	-1,61402	1,59303	0,00148
		-1,54101	-1,61349	1,594	0,00158
		-1,53901	-1,61367	1,59496	0,00204
		-1,537	-1,61375	1,59592	0,00292
		-1,535	-1,61376	1,59688	0,00322
		-1,533	-1,61452	1,59785	0,00245
		-1,53099	-1,61514	1,59881	0,0027
		-1,52899	-1,61498	1,59977	0,00181
		-1,52699	-1,61512	1,60074	0,00106
		-1,52498	-1,61498	1,6017	0,00101
		-1,52298	-1,61566	1,60266	5,05E-4
		-1,52097	-1,61625	1,60362	7,53E-4
		-1,51897	-1,61612	1,60459	0,00151
		-1,51696	-1,61571	1,60555	0,00151
		-1,51496	-1,61549	1,60651	9,97E-4
		-1,51296	-1,61466	1,60748	7,25E-4
		-1,51096	-1,61527	1,60844	3,78E-4
		-1,50895	-1,61394	1,6094	-1,53E-4
		-1,50695	-1,61425	1,61036	1,84E-4
		-1,50494	-1,61367	1,61133	2,79E-4
		-1,50294	-1,61392	1,61229	3,07E-4
		-1,50094	-1,61362	1,61325	6,42E-4
		-1,49893	-1,61393	1,61422	0,00141
		-1,49693	-1,61406	1,61518	0,00284
		-1,49492	-1,61437	1,61614	0,00334
		-1,49292	-1,61497	1,6171	0,00332
		-1,49092	-1,61383	1,61807	0,00315
		-1,48891	-1,61335	1,61903	0,00279
		-1,48691	-1,61426	1,61999	0,00272
		-1,48491	-1,61442	1,62096	0,00295
		-1,4829	-1,61414	1,62192	0,00311
		-1,4809	-1,61295	1,62288	0,00238
		-1,47889	-1,6117	1,62384	0,00108
		-1,47689	-1,61164	1,62481	2,98E-4
		-1,47488	-1,61167	1,62577	1,69E-4
		-1,47288	-1,61095	1,62673	7,92E-4
		-1,47088	-1,61117	1,6277	0,00115
[truncated: 29,758 more rows]

## Sheet: Supplementary Figure 1
Supplementary Fig. 1c-g
Panel C	Crysol crystal structure					residual plot			Panel D	Coral					residual plot			Panel E	Guinier Plot					Panel F	p(r) function				Panel G	dimensionless Kratky Plot
	s (nm-1)	I (s)	I (s) error	I (s) crysol fit		s (nm-1)	ΔI/σ			s (nm-1)	I (s)	I (s) error	I (s) coral fit		s (nm-1)	ΔI/σ			s2	I (s)	I (s) error	I (s) fit			Dmax (nm)	p( r )	error			sRg	(sRg)2I(s)/I(0)	error
	0	0	0	2530.78		0.242513	18.6795			0.2425	2791.58	25.3379	2729.94		0.2425	2.43272			0.0588126	7.93436	0.00907657	7.9274			0	0	0			0.673111	0.392288	0.00356063
	0.02	0	0	2529.27		0.245301	19.6528			0.2453	2804.95	25.003	2721.25		0.2453	3.3476			0.0601726	7.93914	0.00891389	7.92391			0.05271	0.9976	0.0337			0.680849	0.403283	0.00359481
	0.04	0	0	2524.76		0.248088	17.3646			0.2481	2741.59	24.9231	2712.55		0.2481	1.16518			0.0615477	7.91629	0.00909075	7.92038			0.1054	2.006	0.05827			0.688585	0.403181	0.00366522
	0.06	0	0	2517.26		0.250876	19.3029			0.2509	2786.18	24.9791	2703.05		0.2509	3.32798			0.0629388	7.93243	0.00896537	7.91681			0.1581	3.025	0.07413			0.696323	0.418999	0.00375648
	0.08	0	0	2506.79		0.253663	18.7151			0.2537	2755.23	24.3691	2693.4		0.2537	2.53723			0.0643449	7.92126	0.00884465	7.9132			0.2109	4.059	0.08201			0.704058	0.423602	0.00374661
	0.1	0	0	2493.4		0.256451	18.3997			0.2565	2749.82	24.7585	2683.75		0.2565	2.66858			0.0657671	7.91929	0.00900367	7.90955			0.2636	5.111	0.08288			0.711797	0.432114	0.00389062
	0.12	0	0	2477.13		0.259238	17.6358			0.2592	2719.86	24.4117	2674.1		0.2592	1.87451			0.0672043	7.90834	0.00897535	7.90586			0.3163	6.185	0.07806			0.719532	0.436746	0.00391995
	0.14	0	0	2458.03		0.262026	17.4987			0.262	2708.47	24.2361	2664.45		0.262	1.8163			0.0686576	7.90414	0.00894826	7.90212			0.369	7.285	0.06932			0.727271	0.444323	0.00397591
	0.16	0	0	2436.11		0.264813	18.6947			0.2648	2733.86	24.3117	2654.8		0.2648	3.25193			0.0701259	7.91347	0.0088928	7.89835			0.4217	8.417	0.05921			0.735006	0.458079	0.0040736
	0.18	0	0	2411.56		0.267601	16.4201			0.2676	2671.66	24.2002	2645.15		0.2676	1.09545			0.0716103	7.89045	0.00905813	7.89454			0.4744	9.586	0.05157			0.742744	0.457132	0.00414076
	0.2	0	0	2384.39		0.270388	17.0621			0.2704	2682.34	24.2145	2635.5		0.2704	1.93438			0.0731097	7.89444	0.0090274	7.89069			0.5271	10.8	0.05093			0.75048	0.468569	0.00422996
	0.22	0	0	2354.65		0.273176	16.2522			0.2732	2649.91	23.7427	2625.84		0.2732	1.01379			0.0746251	7.88228	0.00895982	7.8868			0.5798	12.06	0.05872			0.758218	0.4725	0.00423351
	0.24	0	0	2322.48		0.275963	16.4193			0.276	2651.67	23.9243	2616.19		0.276	1.48301			0.0761556	7.88294	0.00902234	7.88287			0.6326	13.36	0.07176			0.765954	0.48251	0.00435337
	0.242513	2791.58	25.3379	2318.28		0.278751	15.318			0.2788	2619.76	23.9019	2606.54		0.2788	0.553094			0.0777021	7.87084	0.00912371	7.8789			0.6853	14.73	0.08633			0.773692	0.486384	0.00443763
	0.245301	2804.95	25.003	2313.57		0.281538	16.4368			0.2815	2637.64	23.6835	2596.89		0.2815	1.72061			0.0792636	7.87764	0.00897902	7.87489			0.738	16.15	0.09993			0.781427	0.499546	0.00448543
	0.248088	2741.59	24.9231	2308.81		0.284326	15.4706			0.2843	2609.6	23.6933	2587.24		0.2843	0.943727			0.0808413	7.86695	0.0090793	7.87084			0.7907	17.63	0.1111			0.789166	0.504071	0.00457662
	0.250876	2786.18	24.9791	2304.01		0.287113	15.8914			0.2871	2603.73	23.0339	2577.59		0.2871	1.13485			0.0824339	7.8647	0.00884651	7.86675			0.8434	19.18	0.1189			0.796901	0.512845	0.00453689
	0.253663	2755.23	24.3691	2299.16		0.289901	17.5105			0.2899	2643.24	23.4682	2567.94		0.2899	3.2086			0.0840426	7.87976	0.00887856	7.86262			0.8961	20.78	0.1229			0.804639	0.530788	0.00471264
	0.256451	2749.82	24.7585	2294.27		0.292688	13.6094			0.2927	2544.95	23.372	2557.59		0.2927	-0.540818			0.0856663	7.84186	0.0091837	7.85845			0.9488	22.44	0.1231			0.812375	0.520923	0.00478401
	0.259238	2719.86	24.4117	2289.34		0.295476	15.9405			0.2955	2591.08	23.1913	2547.22		0.2955	1.89123			0.0873061	7.85983	0.00895046	7.85424			1.002	24.15	0.1196			0.820113	0.540518	0.00483788
	0.262026	2708.47	24.2361	2284.37		0.298263	16.6022			0.2983	2599.77	23.1223	2536.85		0.2983	2.72118			0.0889608	7.86318	0.00889398	7.84999			1.054	25.91	0.1131			0.827849	0.552611	0.00491491
	0.264813	2733.86	24.3117	2279.36		0.301051	15.9705			0.3011	2578.13	23.0287	2526.48		0.3011	2.24285			0.0906317	7.85482	0.00893232	7.8457			1.107	27.72	0.1047			0.835587	0.558304	0.00498695
	0.267601	2671.66	24.2002	2274.29		0.303838	12.4189			0.3038	2492	23.1292	2516.12		0.3038	-1.04284			0.0923175	7.82084	0.00928137	7.84137			1.16	29.56	0.09585			0.843322	0.549691	0.00510188
	0.270388	2682.34	24.2145	2269.19		0.306626	14.2646			0.3066	2523.89	22.7661	2505.75		0.3066	0.796799			0.0940195	7.83356	0.00902027	7.837			1.212	31.43	0.08861			0.851061	0.566987	0.00511437
	0.273176	2649.91	23.7427	2264.04		0.309413	14.0433			0.3094	2511.07	22.6157	2495.38		0.3094	0.693766			0.0957364	7.82847	0.00900638	7.83259			1.265	33.32	0.08526			0.858796	0.57441	0.00517336
	0.275963	2651.67	23.9243	2258.85		0.312201	14.618			0.3122	2517.68	22.5687	2485.01		0.3122	1.44758			0.0974695	7.83109	0.00896407	7.82814			1.318	35.21	0.08732			0.866535	0.586347	0.00525606
	0.278751	2619.76	23.9019	2253.63		0.314988	12.9962			0.315	2476.52	22.659	2474.64		0.315	0.0829692			0.0992174	7.81461	0.00914951	7.82365			1.371	37.1	0.09462			0.87427	0.587105	0.00537172
	0.281538	2637.64	23.6835	2248.36		0.317776	14.0821			0.3178	2495.78	22.6898	2464.27		0.3178	1.38873			0.100982	7.82236	0.00909125	7.81912			1.423	38.98	0.1055			0.882008	0.602191	0.00547467
	0.284326	2609.6	23.6933	2243.05		0.320563	12.633			0.3206	2457.39	22.7135	2453.91		0.3206	0.153213			0.102761	7.80685	0.00924296	7.81455			1.476	40.84	0.118			0.889744	0.603373	0.00557695
	0.287113	2603.73	23.0339	2237.69		0.323351	12.6777			0.3234	2459.1	23.2298	2443.54		0.3234	0.669829			0.104556	7.80755	0.00944647	7.80994			1.529	42.66	0.1303			0.897482	0.614341	0.00580336
	0.289901	2643.24	23.4682	2232.3		0.326138	12.7197			0.3261	2456.19	23.3866	2433.17		0.3261	0.984324			0.106366	7.80637	0.00952151	7.80529			1.581	44.43	0.1413			0.905218	0.624237	0.00594368
	0.292688	2544.95	23.372	2226.87		0.328926	11.0305			0.3289	2409.91	23.3082	2422.8		0.3289	-0.553024			0.108192	7.78735	0.00967178	7.8006			1.634	46.15	0.1501			0.912956	0.622993	0.00602546
	0.295476	2591.08	23.1913	2221.4		0.331713	11.6943			0.3317	2425.97	23.8681	2412.38		0.3317	0.569379			0.110034	7.79399	0.00983862	7.79587			1.687	47.8	0.1563			0.920691	0.637816	0.00627522
	0.298263	2599.77	23.1223	2215.89		0.334501	10.8004			0.3345	2393.31	23.3732	2401.55		0.3345	-0.352541			0.111891	7.78043	0.00976604	7.7911			1.74	49.38	0.1598			0.92843	0.639852	0.00624881
	0.301051	2578.13	23.0287	2210.35		0.337288	9.33229			0.3373	2359.86	24.1109	2390.73		0.3373	-1.28033			0.113763	7.76636	0.0102171	7.7863			1.792	50.88	0.1609			0.936165	0.641465	0.00655391
	0.303838	2492	23.1292	2204.76		0.340076	11.7166			0.3401	2407.12	23.7552	2379.9		0.3401	1.14585			0.115652	7.78618	0.00986875	7.78145			1.845	52.29	0.16			0.943903	0.665173	0.00656442
	0.306626	2523.89	22.7661	2199.14		0.342863	11.582			0.3429	2400.26	23.9648	2369.07		0.3429	1.30149			0.117555	7.78333	0.00998426	7.77656			1.898	53.61	0.1581			0.951639	0.674194	0.00673133
	0.309413	2511.07	22.6157	2193.47		0.345651	10.3434			0.3457	2364.11	23.9312	2358.24		0.3457	0.245286			0.119475	7.76816	0.0101227	7.77163			1.95	54.84	0.1559			0.959377	0.674883	0.00683165
	0.312201	2517.68	22.5687	2187.77		0.348438	10.8952			0.3484	2372.28	24.0335	2347.42		0.3484	1.03439			0.121409	7.77161	0.010131	7.76666			2.003	55.97	0.1546			0.967113	0.688179	0.00697194
	0.314988	2476.52	22.659	2182.04		0.351226	10.5706			0.3512	2362.11	24.3951	2336.59		0.3512	1.04611			0.12336	7.76731	0.0103277	7.76165			2.056	57	0.1551			0.974851	0.696239	0.00719054
	0.317776	2495.78	22.6898	2176.26		0.354013	10.3232			0.354	2344.13	23.8405	2325.76		0.354	0.770538			0.125325	7.75967	0.0101703	7.75661			2.109	57.94	0.1578			0.982587	0.70195	0.00713902
	0.320563	2457.39	22.7135	2170.45		0.356801	9.45252			0.3568	2320.06	24.1523	2314.94		0.3568	0.211988			0.127307	7.74935	0.0104102	7.75152			2.161	58.78	0.1629			0.990325	0.705728	0.00734677
	0.323351	2459.1	23.2298	2164.6		0.359588	8.29102			0.3596	2287.47	24.3625	2304.11		0.3596	-0.683017			0.129304	7.7352	0.0106504	7.74639			2.214	59.52	0.17			0.99806	0.706726	0.00752693
	0.326138	2456.19	23.3866	2158.72		0.362376	8.54565			0.3624	2284.41	24.0169	2293.28		0.3624	-0.369323			0.131316	7.73387	0.0105133	7.74122			2.267	60.17	0.1783			1.0058	0.716769	0.00753564
	0.328926	2409.91	23.3082	2152.81		0.365163	7.89217			0.3652	2266.46	24.5357	2282.46		0.3652	-0.652111			0.133344	7.72598	0.0108255	7.73601			2.319	60.74	0.187			1.01353	0.722117	0.0078173
	0.331713	2425.97	23.8681	2146.85		0.367951	8.18207			0.368	2262.4	23.9487	2271.63		0.368	-0.385407			0.135388	7.72418	0.0105855	7.73076			2.372	61.21	0.1952			1.02127	0.731871	0.00774725
	0.334501	2393.31	23.3732	2140.87		0.370738	7.23516			0.3707	2236.63	24.4072	2260.8		0.3707	-0.990282			0.137447	7.71273	0.0109125	7.72548			2.425	61.61	0.2025			1.02901	0.734537	0.00801563
	0.337288	2359.86	24.1109	2134.85		0.373526	8.60228			0.3735	2262.9	24.3296	2249.92		0.3735	0.533507			0.139522	7.7244	0.0107515	7.72015			2.478	61.93	0.2081			1.03675	0.754385	0.00811076
	0.340076	2407.12	23.7552	2128.79		0.376313	6.42134			0.3763	2204.13	24.4466	2238.87		0.3763	-1.42106			0.141611	7.69809	0.0110913	7.71478			2.53	62.18	0.2121			1.04448	0.745798	0.00827185
	0.342863	2400.26	23.9648	2122.7		0.379101	5.7781			0.3791	2181.98	24.4596	2227.83		0.3791	-1.87452			0.143718	7.68799	0.0112098	7.70937			2.583	62.36	0.2144			1.05222	0.749284	0.00839934
	0.345651	2364.11	23.9312	2116.58		0.381888	5.3272			0.3819	2163.41	24.2679	2216.78		0.3819	-2.1992			0.145838	7.67944	0.0112174	7.70393			2.636	62.48	0.2153			1.05996	0.753869	0.00845647
	0.348438	2372.28	24.0335	2110.43		0.384676	6.17086			0.3847	2179.72	24.6546	2205.73		0.3847	-1.05498			0.147976	7.68695	0.0113109	7.69844			2.688	62.54	0.2151			1.06769	0.770682	0.00871712
	0.351226	2362.11	24.3951	2104.24		0.387463	7.82342			0.3875	2206.35	23.6904	2194.69		0.3875	0.492182			0.150128	7.6991	0.0107373	7.69291			2.741	62.53	0.2145			1.07543	0.791445	0.00849802
	0.354013	2344.13	23.8405	2098.02		0.390251	6.02179			0.3903	2155.26	23.3917	2183.64		0.3903	-1.21325			0.152296	7.67567	0.0108533	7.68735			2.794	62.48	0.214			1.08317	0.784283	0.00851209
	0.356801	2320.06	24.1523	2091.76		0.393039	4.26846			0.393	2106.05	23.0247	2172.6		0.393	-2.89037			0.15448	7.65257	0.0109326	7.68174			2.847	62.37	0.2142			1.09091	0.777364	0.00849865
	0.359588	2287.47	24.3625	2085.48		0.395826	8.25208			0.3958	2188.31	22.6852	2161.55		0.3958	1.17962			0.156678	7.69088	0.0103666	7.67609			2.899	62.21	0.2154			1.09864	0.819223	0.00849253
	0.362376	2284.41	24.0169	2079.17		0.398614	8.4407			0.3986	2186.26	22.7268	2150.51		0.3986	1.57303			0.158893	7.68995	0.0103953	7.67041			2.952	62	0.2179			1.10638	0.830029	0.00862836
	0.365163	2266.46	24.5357	2072.82		0.401401	5.81243			0.4014	2116.03	22.0751	2139.46		0.4014	-1.06138			0.161123	7.6573	0.0104323	7.66468			3.005	61.74	0.2215			1.11412	0.814637	0.00849856
	0.367951	2262.4	23.9487	2066.45		0.404189	7.30694			0.4042	2143.11	22.1885	2128.42		0.4042	0.662055			0.163369	7.67002	0.0103534	7.65891			3.057	61.43	0.2259			1.12185	0.836565	0.0086613
	0.370738	2236.63	24.4072	2060.04		0.406976	5.13822			0.407	2088.64	22.2684	2117.37		0.407	-1.29017			0.165629	7.64427	0.0106616	7.65311			3.11	61.07	0.2308			1.12959	0.826584	0.00881275
	0.373526	2262.9	24.3296	2053.61		0.409764	5.45932			0.4098	2086.82	21.8672	2106.32		0.4098	-0.891747			0.167907	7.6434	0.0104787	7.64726			3.163	60.67	0.2354			1.13733	0.837216	0.00877296
	0.376313	2204.13	24.4466	2047.15		0.412551	5.89996			0.4126	2090.11	21.9459	2095.28		0.4126	-0.235579			0.170198	7.64497	0.0104999	7.64137			3.216	60.21	0.2394			1.14506	0.849983	0.00892473
	0.379101	2181.98	24.4596	2040.65		0.415339	4.51708			0.4153	2050.61	21.4342	2084.23		0.4153	-1.56852			0.172506	7.62589	0.0104526	7.63545			3.268	59.71	0.2424			1.1528	0.845228	0.00883482
	0.381888	2163.41	24.2679	2034.13		0.418126	3.6737			0.4181	2026.13	21.5559	2073.19		0.4181	-2.18316			0.174829	7.61388	0.0106389	7.62948			3.321	59.15	0.244			1.16054	0.846384	0.00900462
	0.384676	2179.72	24.6546	2027.58		0.420914	4.25534			0.4209	2030.96	21.3614	2062.14		0.4209	-1.45964			0.177169	7.61627	0.0105179	7.62348			3.374	58.55	0.2443			1.16827	0.859754	0.00904279
	0.387463	2206.35	23.6904	2021.01		0.423701	7.14235			0.4237	2084.67	21.2143	2051.09		0.4237	1.58289			0.179523	7.64237	0.0101763	7.61743			3.426	57.89	0.2434			1.17601	0.894215	0.00909983
	0.390251	2155.26	23.3917	2014.4		0.426489	4.03685			0.4265	2012.56	21.3855	2040.04		0.4265	-1.28498			0.181893	7.60716	0.010626	7.61134			3.479	57.19	0.2414			1.18375	0.87468	0.00929438
	0.393039	2106.05	23.0247	2007.77		0.429276	4.0399			0.4293	2002.96	20.7134	2029		0.4293	-1.25716			0.184278	7.60238	0.0103414	7.60522			3.532	56.43	0.2389			1.19148	0.881923	0.00912031
	0.395826	2188.31	22.6852	2001.11		0.432064	4.61542			0.4321	2010.57	21.2895	2017.95		0.4321	-0.34665			0.186679	7.60617	0.0105888	7.59905			3.585	55.63	0.2364			1.19922	0.896811	0.00949615
	0.398614	2186.26	22.7268	1994.43		0.434851	3.92399			0.4349	1987.01	20.8181	2006.9		0.4349	-0.955419			0.189095	7.59439	0.0104771	7.59285			3.637	54.78	0.2344			1.20696	0.897772	0.00940605
	0.401401	2116.03	22.0751	1987.72		0.437639	4.64854			0.4376	1995.73	20.9571	1995.85		0.4376	-0.00572598			0.191528	7.59877	0.0105009	7.5866			3.69	53.89	0.2334			1.2147	0.913314	0.00959065
	0.404189	2143.11	22.1885	1980.98		0.440426	3.53684			0.4404	1964.32	20.6512	1984.81		0.4404	-0.992194			0.193975	7.5829	0.0105131	7.58032			3.743	52.96	0.2338			1.22243	0.910422	0.0095714
	0.406976	2088.64	22.2684	1974.22		0.443214	4.97129			0.4432	1986.3	20.5319	1973.76		0.4432	0.610757			0.196439	7.59403	0.0103367	7.57399			3.795	51.98	0.2358			1.23017	0.932305	0.00963698
	0.409764	2086.82	21.8672	1967.44		0.446001	3.16366			0.446	1942.63	20.6944	1962.71		0.446	-0.970311			0.198917	7.5718	0.0106528	7.56763			3.848	50.98	0.2393			1.23791	0.92331	0.00983581
	0.412551	2090.11	21.9459	1960.63		0.448789	2.47987			0.4488	1920.26	20.239	1951.66		0.4488	-1.55146			0.201412	7.56022	0.0105397	7.56122			3.901	49.93	0.2441			1.24564	0.924123	0.00974002
	0.415339	2050.61	21.4342	1953.79		0.451576	2.11069			0.4516	1905.95	20.3677	1940.61		0.4516	-1.70171			0.203921	7.55274	0.0106864	7.55478			3.954	48.86	0.2499			1.25338	0.928665	0.00992406
	0.418126	2026.13	21.5559	1946.94		0.454364	2.95883			0.4544	1915.91	20.3053	1929.56		0.4544	-0.672238			0.206447	7.55795	0.0105983	7.54829			4.006	47.77	0.256			1.26112	0.945078	0.0100162
	0.420914	2030.96	21.3614	1940.06		0.457151	3.12135			0.4572	1911.77	20.2092	1918.62		0.4572	-0.338955			0.208987	7.55578	0.010571	7.54177			4.059	46.66	0.2622			1.26885	0.954639	0.0100915
	0.423701	2084.67	21.2143	1933.15		0.459939	1.78683			0.4599	1877.5	20.1362	1907.75		0.4599	-1.50227			0.211544	7.5377	0.010725	7.5352			4.112	45.53	0.268			1.27659	0.949001	0.010178
	0.426489	2012.56	21.3855	1926.23		0.462726	1.38208			0.4627	1861.78	19.8541	1896.88		0.4627	-1.7679			0.214115	7.52929	0.010664	7.5286			4.164	44.38	0.2731			1.28433	0.952494	0.0101574
	0.429276	2002.96	20.7134	1919.28		0.465514	3.01565			0.4655	1887.03	19.8564	1886.01		0.4655	0.0513688			0.216703	7.54276	0.0105226	7.52195			4.217	43.23	0.2773			1.29206	0.97708	0.0102814
	0.432064	2010.57	21.2895	1912.31		0.468301	0.0742275			0.4683	1821.41	19.9387	1875.14		0.4683	-2.69476			0.219306	7.50737	0.0109468	7.51527			4.27	42.08	0.2807			1.2998	0.95443	0.010448
	0.434851	1987.01	20.8181	1905.32		0.471089	1.13566			0.4711	1835.18	19.7946	1864.27		0.4711	-1.46959									4.323	40.93	0.2832			1.30754	0.973126	0.0104964
	0.437639	1995.73	20.9571	1898.31		0.473876	-0.278648			0.4739	1799.92	19.8817	1853.41		0.4739	-2.69041									4.375	39.78	0.285			1.31527	0.965756	0.0106676
	0.440426	1964.32	20.6512	1891.28		0.476664	2.19439			0.4767	1841.05	19.5316	1842.54		0.4767	-0.0762866									4.428	38.64	0.2863			1.32301	0.999486	0.0106035
	0.443214	1986.3	20.5319	1884.23		0.479451	-0.108225			0.4795	1788.8	19.5889	1831.67		0.4795	-2.18848									4.481	37.5	0.2872			1.33075	0.982505	0.0107593
	0.446001	1942.63	20.6944	1877.16		0.482239	0.559731			0.4822	1794.54	19.4915	1820.8		0.4822	-1.34725									4.533	36.39	0.2881			1.33849	0.997153	0.0108306
	0.448789	1920.26	20.239	1870.07		0.485026	-1.12389			0.485	1754.33	19.566	1809.94		0.485	-2.84218									4.586	35.29	0.2893			1.34622	0.986114	0.0109981
	0.451576	1905.95	20.3677	1862.96		0.487814	0.53773			0.4878	1779.33	19.2104	1799.07		0.4878	-1.02757									4.639	34.2	0.2907			1.35396	1.0117	0.0109227
	0.454364	1915.91	20.3053	1855.83		0.490601	0.191169			0.4906	1765.36	19.3023	1788.2		0.4906	-1.18328									4.692	33.14	0.2927			1.3617	1.01525	0.0111007
	0.457151	1911.77	20.2092	1848.69		0.493389	-1.08472			0.4934	1733.43	19.2585	1777.33		0.4934	-2.27951									4.744	32.1	0.2953			1.36943	1.00825	0.0112018
	0.459939	1877.5	20.1362	1841.52		0.496176	-0.116135			0.4962	1744.73	19.2018	1766.47		0.4962	-1.13219									4.797	31.09	0.2985			1.37717	1.02632	0.0112953
	0.462726	1861.78	19.8541	1834.34		0.498964	-0.463862			0.499	1730.75	19.0574	1755.84		0.499	-1.31655									4.85	30.1	0.3023			1.38491	1.02957	0.0113367
	0.465514	1887.03	19.8564	1827.15		0.501751	-0.278619			0.5018	1726.9	19.0583	1745.33		0.5018	-0.967033									4.902	29.14	0.3067			1.39264	1.03879	0.0114642
	0.468301	1821.41	19.9387	1819.93		0.504539	-0.274259			0.5045	1719.59	19.0331	1734.81		0.5045	-0.79966									4.955	28.2	0.3117			1.40038	1.04592	0.0115767
	0.471089	1835.18	19.7946	1812.7		0.507326	-0.0769346			0.5073	1715.92	19.3671	1724.3		0.5073	-0.432693									5.008	27.29	0.3171			1.40812	1.05526	0.0119103
	0.473876	1799.92	19.8817	1805.46		0.510114	-0.348869			0.5101	1703.17	19.5489	1713.78		0.5101	-0.542742									5.061	26.42	0.3228			1.41586	1.05896	0.0121546
	0.476664	1841.05	19.5316	1798.19		0.512901	-1.69354			0.5129	1669.36	19.6098	1703.27		0.5129	-1.72924									5.113	25.57	0.3288			1.42359	1.04931	0.0123261
	0.479451	1788.8	19.5889	1790.92		0.515689	-0.562367			0.5157	1683.92	19.9336	1692.76		0.5157	-0.443472									5.166	24.75	0.3349			1.43133	1.07	0.0126662
	0.482239	1794.54	19.4915	1783.63		0.518476	-0.137469			0.5185	1684.92	20.0772	1682.25		0.5185	0.132987									5.219	23.96	0.3409			1.43906	1.08223	0.0128957
	0.485026	1754.33	19.566	1776.32		0.521264	-1.13151			0.5213	1657.46	20.1235	1671.73		0.5213	-0.709121									5.271	23.21	0.3468			1.4468	1.07608	0.0130648
	0.487814	1779.33	19.2104	1769		0.524051	-1.46916			0.5241	1643.17	20.1476	1661.22		0.5241	-0.895888									5.324	22.49	0.3521			1.45454	1.07824	0.0132207
	0.490601	1765.36	19.3023	1761.67		0.526839	-0.569222			0.5268	1653.69	20.3787	1650.71		0.5268	0.146231									5.377	21.8	0.3569			1.46228	1.09672	0.013515
	0.493389	1733.43	19.2585	1754.32		0.529626	-2.53765			0.5296	1605.89	20.4599	1640.19		0.5296	-1.67645									5.429	21.14	0.3608			1.47001	1.07632	0.0137128
	0.496176	1744.73	19.2018	1746.96		0.532414	-2.9126			0.5324	1590.69	20.4731	1629.68		0.5324	-1.90445									5.482	20.51	0.3637			1.47775	1.07738	0.0138665
	0.498964	1730.75	19.0574	1739.59		0.535201	-1.33574			0.5352	1615.66	20.3408	1619.17		0.5352	-0.17256									5.535	19.91	0.3654			1.48549	1.10578	0.0139215
	0.501751	1726.9	19.0583	1732.21		0.537989	-1.5891			0.538	1602.84	20.4393	1608.65		0.538	-0.284256									5.588	19.35	0.3657			1.49322	1.10847	0.014135
	0.504539	1719.59	19.0331	1724.81		0.540776	-2.45477			0.5408	1576.59	20.8655	1598.54		0.5408	-1.05198									5.64	18.82	0.3646			1.50096	1.10163	0.0145797
	0.507326	1715.92	19.3671	1717.41		0.543564	-3.89077			0.5436	1540.13	20.6052	1588.5		0.5436	-2.34747									5.693	18.31	0.3621			1.5087	1.08729	0.0145467
	0.510114	1703.17	19.5489	1709.99		0.546351	-3.21329			0.5464	1547.45	20.3312	1578.47		0.5464	-1.52573									5.746	17.84	0.3582			1.51643	1.10369	0.0145008
	0.512901	1669.36	19.6098	1702.57		0.549139	-3.70106			0.5491	1532.02	19.7862	1568.43		0.5491	-1.84017									5.798	17.4	0.3529			1.52417	1.10386	0.0142565
	0.515689	1683.92	19.9336	1695.13		0.551926	-2.0095			0.5519	1558.39	19.572	1558.4		0.5519	-0.00051093									5.851	16.98	0.3466			1.53191	1.13429	0.0142457
	0.518476	1684.92	20.0772	1687.68		0.554714	-2.19617			0.5547	1547.6	19.3883	1548.37		0.5547	-0.0397147									5.904	16.59	0.3394			1.53965	1.13784	0.0142549
	0.521264	1657.46	20.1235	1680.23		0.557501	-2.36607			0.5575	1537.55	19.0569	1538.34		0.5575	-0.0414548									5.957	16.22	0.3316			1.54738	1.14184	0.0141524
	0.524051	1643.17	20.1476	1672.77		0.560289	-1.46484			0.5603	1547.19	19.0464	1528.3		0.5603	0.991788									6.009	15.87	0.3237			1.55512	1.16052	0.0142864
	0.526839	1653.69	20.3787	1665.29		0.563076	-1.9112			0.5631	1531.75	18.7265	1518.27		0.5631	0.719836									6.062	15.54	0.316			1.56285	1.1604	0.0141865
	0.529626	1605.89	20.4599	1657.81		0.565864	-2.93303			0.5659	1505	18.7485	1508.24		0.5659	-0.172814									6.115	15.23	0.3091			1.57059	1.15145	0.0143442
	0.532414	1590.69	20.4731	1650.32		0.568651	-3.39336			0.5687	1489.58	18.5244	1498.21		0.5687	-0.465872									6.167	14.94	0.3033			1.57833	1.15091	0.0143127
	0.535201	1615.66	20.3408	1642.83		0.571439	-3.09512			0.5714	1488.16	18.3256	1488.17		0.5714	-0.00054568									6.22	14.65	0.299			1.58607	1.16112	0.0142982
	0.537989	1602.84	20.4393	1635.32		0.574226	-5.91149			0.5742	1428.82	18.3541	1478.14		0.5742	-2.68714									6.273	14.38	0.2967			1.5938	1.12571	0.0144605
	0.540776	1576.59	20.8655	1627.81		0.577014	-5.66205			0.577	1427.38	18.0818	1468.1		0.577	-2.25199									6.326	14.12	0.2963			1.60154	1.13552	0.0143846
	0.543564	1540.13	20.6052	1620.3		0.579801	-4.96566			0.5798	1432.39	18.0842	1458.07		0.5798	-1.42002									6.378	13.86	0.298			1.60928	1.15055	0.0145259
	0.546351	1547.45	20.3312	1612.78		0.582589	-5.22506			0.5826	1422.01	17.7261	1448.58		0.5826	-1.49892									6.431	13.61	0.3017			1.61701	1.15322	0.0143755
	0.549139	1532.02	19.7862	1605.25		0.585376	-4.21317			0.5854	1431.49	17.9366	1439.12		0.5854	-0.425387									6.484	13.36	0.307			1.62475	1.17204	0.0146857
	0.551926	1558.39	19.572	1597.72		0.588164	-4.09698			0.5882	1426.21	17.8888	1429.65		0.5882	-0.192299									6.536	13.12	0.3136			1.63249	1.17887	0.0147865
	0.554714	1547.6	19.3883	1590.18		0.590952	-3.9939			0.591	1421.27	17.692	1420.19		0.591	0.0610445									6.589	12.87	0.3211			1.64023	1.18595	0.0147627
	0.557501	1537.55	19.0569	1582.64		0.593739	-6.61406			0.5937	1366.95	17.7531	1410.72		0.5937	-2.46548									6.642	12.62	0.3288			1.64796	1.15141	0.0149538
	0.560289	1547.19	19.0464	1575.09		0.596527	-5.02818			0.5965	1388.4	17.5809	1401.25		0.5965	-0.730907									6.695	12.37	0.3364			1.6557	1.18049	0.0149481
	0.563076	1531.75	18.7265	1567.54		0.599314	-5.24481			0.5993	1377.18	17.5526	1391.79		0.5993	-0.832355									6.747	12.12	0.3434			1.66344	1.18191	0.0150639
	0.565864	1505	18.7485	1559.99		0.602102	-4.44724			0.6021	1384.29	17.4018	1382.32		0.6021	0.113207									6.8	11.87	0.3494			1.67117	1.19909	0.0150737
	0.568651	1489.58	18.5244	1552.44		0.604889	-5.47562			0.6049	1358.94	17.3825	1372.86		0.6049	-0.800805									6.853	11.62	0.354			1.67891	1.18805	0.0151967
	0.571439	1488.16	18.3256	1544.88		0.607677	-4.86006			0.6077	1361.84	17.4319	1363.39		0.6077	-0.0889174									6.905	11.37	0.3569			1.68665	1.2016	0.0153807
	0.574226	1428.82	18.3541	1537.32		0.610464	-4.92585			0.6105	1353.9	17.2762	1353.93		0.6105	-0.00173649									6.958	11.12	0.3581			1.69438	1.20557	0.0153835
	0.577014	1427.38	18.0818	1529.76		0.613252	-6.18857			0.6133	1324.1	17.3465	1344.46		0.6133	-1.17372									7.011	10.87	0.3574			1.70212	1.18983	0.0155874
	0.579801	1432.39	18.0842	1522.19		0.616039	-6.06811			0.616	1320.23	17.0844	1335		0.616	-0.864531									7.064	10.62	0.3549			1.70986	1.19716	0.0154918
	0.582589	1422.01	17.7261	1514.63		0.618827	-6.08439			0.6188	1313.5	16.9039	1325.53		0.6188	-0.71167									7.116	10.37	0.3507			1.7176	1.20186	0.0154671
	0.585376	1431.49	17.9366	1507.06		0.621614	-5.72818			0.6216	1311.18	17.0438	1316.13		0.6216	-0.290428									7.169	10.13	0.3451			1.72533	1.21057	0.015736
	0.588164	1426.21	17.8888	1499.5		0.624402	-5.97326			0.6244	1300.85	16.8116	1307.29		0.6244	-0.383069									7.222	9.89	0.3385			1.73307	1.21183	0.0156612
	0.590952	1421.27	17.692	1491.93		0.627189	-6.21878			0.6272	1287.93	17.0146	1298.46		0.6272	-0.61888									7.274	9.66	0.3313			1.7408	1.21053	0.015992
	0.593739	1366.95	17.7531	1484.37		0.629977	-5.48166			0.63	1295.38	16.5698	1289.62		0.63	0.34762									7.327	9.437	0.3241			1.74854	1.22838	0.0157127
	0.596527	1388.4	17.5809	1476.8		0.632764	-7.32311			0.6328	1255.82	16.7784	1280.78		0.6328	-1.48763									7.38	9.222	0.3173			1.75628	1.20142	0.0160517
	0.599314	1377.18	17.5526	1469.24		0.635552	-6.87984			0.6356	1255.87	16.7591	1271.95		0.6356	-0.959479									7.433	9.016	0.3116			1.76402	1.21208	0.0161748
	0.602102	1384.29	17.4018	1461.68		0.638339	-6.41101			0.6383	1257.52	16.5559	1263.11		0.6383	-0.337644									7.485	8.82	0.3074			1.77175	1.22434	0.0161191
	0.604889	1358.94	17.3825	1454.12		0.641127	-5.55589			0.6411	1263.57	16.6634	1254.27		0.6411	0.558109									7.538	8.633	0.3051			1.77949	1.241	0.0163658
	0.607677	1361.84	17.4319	1446.56		0.643914	-8.13863			0.6439	1214.33	16.504	1245.44		0.6439	-1.885									7.591	8.456	0.305			1.78723	1.20303	0.0163505
	0.610464	1353.9	17.2762	1439		0.646702	-6.86411			0.6467	1226.83	16.6562	1236.6		0.6467	-0.586568									7.643	8.289	0.3069			1.79496	1.22596	0.0166444
	0.613252	1324.1	17.3465	1431.45		0.649489	-5.27995			0.6495	1246.3	16.5475	1227.77		0.6495	1.11981									7.696	8.13	0.3108			1.8027	1.25618	0.0166786
	0.616039	1320.23	17.0844	1423.9		0.652277	-6.76362			0.6523	1214.9	16.4542	1218.93		0.6523	-0.244922									7.749	7.98	0.3164			1.81044	1.23507	0.0167273
	0.618827	1313.5	16.9039	1416.35		0.655064	-6.6615			0.6551	1207.9	16.6359	1210.09		0.6551	-0.131643									7.802	7.837	0.3231			1.81817	1.23847	0.0170568
	0.621614	1311.18	17.0438	1408.81		0.657852	-6.359			0.6579	1206.76	16.4334	1201.26		0.6579	0.334684									7.854	7.701	0.3306			1.82591	1.24785	0.0169929
	0.624402	1300.85	16.8116	1401.27		0.660639	-8.32552			0.6606	1165.21	16.6476	1192.42		0.6606	-1.63447									7.907	7.571	0.3385			1.83365	1.21512	0.0173606
	0.627189	1287.93	17.0146	1393.74		0.663427	-7.71741			0.6634	1169.61	16.4239	1183.74		0.6634	-0.860332									7.96	7.446	0.3463			1.84139	1.23002	0.0172722
	0.629977	1295.38	16.5698	1386.21		0.666214	-7.38212			0.6662	1167.73	16.4167	1175.57		0.6662	-0.477562									8.012	7.324	0.3538			1.84912	1.23839	0.01741
	0.632764	1255.82	16.7784	1378.69		0.669002	-9.51706			0.669	1125.04	16.4389	1167.4		0.669	-2.57681									8.065	7.205	0.3607			1.85686	1.20312	0.0175798
	0.635552	1255.87	16.7591	1371.17		0.671789	-7.35835			0.6718	1153.86	16.3379	1159.23		0.6718	-0.328684									8.118	7.087	0.3668			1.86459	1.24424	0.0176176
	0.638339	1257.52	16.5559	1363.66		0.674577	-7.47415			0.6746	1143.49	16.4808	1151.05		0.6746	-0.458716									8.171	6.97	0.3719			1.87233	1.24331	0.0179196
	0.641127	1263.57	16.6634	1356.15		0.677364	-5.75308			0.6774	1166.47	16.1305	1142.88		0.6774	1.46245									8.223	6.853	0.3761			1.88007	1.2788	0.0176839
	0.643914	1214.33	16.504	1348.65		0.680152	-7.63052			0.6802	1127.14	16.3475	1134.71		0.6802	-0.463068									8.276	6.735	0.3794			1.88781	1.24587	0.0180696
	0.646702	1226.83	16.6562	1341.16		0.682939	-5.86788			0.6829	1149.1	16.2597	1126.54		0.6829	1.38748									8.329	6.616	0.3816			1.89554	1.28058	0.0181201
	0.649489	1246.3	16.5475	1333.67		0.685727	-6.99674			0.6857	1124.3	16.1275	1118.36		0.6857	0.368315									8.381	6.497	0.383			1.90328	1.2632	0.0181198
	0.652277	1214.9	16.4542	1326.19		0.688514	-7.45819			0.6885	1108.76	16.2278	1110.19		0.6885	-0.0881204									8.434	6.376	0.3835			1.91102	1.25588	0.0183811
	0.655064	1207.9	16.6359	1318.72		0.691302	-6.09399			0.6913	1125.09	15.9764	1102.02		0.6913	1.444									8.487	6.255	0.3832			1.91875	1.28472	0.0182432
	0.657852	1206.76	16.4334	1311.26		0.694089	-6.52801			0.6941	1109.47	16.1841	1093.85		0.6941	0.965145									8.54	6.133	0.3823			1.92649	1.27712	0.0186297
	0.660639	1165.21	16.6476	1303.81		0.696877	-7.35651			0.6969	1090.14	15.994	1085.68		0.6969	0.278855									8.592	6.012	0.3808			1.93423	1.26497	0.018559
	0.663427	1169.61	16.4239	1296.36		0.699664	-8.1718			0.6997	1069.55	16.0234	1077.5		0.6997	-0.496149									8.645	5.892	0.3791			1.94196	1.25102	0.0187421
	0.666214	1167.73	16.4167	1288.92		0.702452	-7.55228			0.7025	1072.47	15.9859	1069.33		0.7025	0.196423									8.698	5.773	0.3771			1.9497	1.26446	0.0188476
	0.669002	1125.04	16.4389	1281.49		0.705239	-6.98734			0.7052	1074.69	15.9188	1061.41		0.7052	0.834234									8.75	5.657	0.3751			1.95744	1.27715	0.0189177
	0.671789	1153.86	16.3379	1274.08		0.708027	-7.08664			0.708	1065.47	15.9709	1053.91		0.708	0.723816									8.803	5.545	0.3733			1.96518	1.27622	0.01913
	0.674577	1143.49	16.4808	1266.67		0.710814	-8.06015			0.7108	1044.58	15.7342	1046.41		0.7108	-0.116307									8.856	5.438	0.3719			1.97291	1.26107	0.0189951
	0.677364	1166.47	16.1305	1259.27		0.713602	-8.82403			0.7136	1024.36	15.8431	1038.91		0.7136	-0.918381									8.909	5.335	0.3711			1.98065	1.24638	0.0192769
	0.680152	1127.14	16.3475	1251.88		0.716389	-7.66971			0.7164	1035.29	15.8611	1031.41		0.7164	0.244624									8.961	5.239	0.3709			1.98839	1.26954	0.0194499
	0.682939	1149.1	16.2597	1244.51		0.719177	-8.87328			0.7192	1010.55	15.6853	1023.9		0.7192	-0.851115									9.014	5.149	0.3715			1.99612	1.24886	0.0193843
	0.685727	1124.3	16.1275	1237.14		0.721964	-7.04067			0.722	1031.36	15.7911	1016.4		0.722	0.947369									9.067	5.066	0.3729			2.00386	1.28448	0.0196666
	0.688514	1108.76	16.2278	1229.79		0.724752	-7.98512			0.7248	1011.29	15.5364	1008.9		0.7248	0.153832									9.119	4.989	0.3751			2.0116	1.26923	0.0194991
	0.691302	1125.09	15.9764	1222.45		0.727539	-7.47136			0.7275	1010.59	15.7401	1001.4		0.7275	0.583859									9.172	4.918	0.3779			2.01933	1.27813	0.019907
	0.694089	1109.47	16.1841	1215.12		0.730327	-6.51089			0.7303	1019.5	15.5954	993.893		0.7303	1.64196									9.225	4.853	0.3811			2.02707	1.2993	0.0198754
	0.696877	1090.14	15.994	1207.8		0.733114	-8.35317			0.7331	984.364	15.5086	986.393		0.7331	-0.130831									9.278	4.792	0.3847			2.03481	1.26411	0.0199159
	0.699664	1069.55	16.0234	1200.49		0.735902	-8.86308			0.7359	969.648	15.4734	978.889		0.7359	-0.597218									9.33	4.736	0.3884			2.04254	1.2547	0.0200222
	0.702452	1072.47	15.9859	1193.2		0.738689	-8.58723			0.7387	967.426	15.4024	971.388		0.7387	-0.257233									9.383	4.681	0.392			2.05028	1.26132	0.0200815
	0.705239	1074.69	15.9188	1185.92		0.741477	-7.35613			0.7415	978.374	15.528	963.885		0.7415	0.933089									9.436	4.626	0.3953			2.05802	1.28524	0.0203983
	0.708027	1065.47	15.9709	1178.65		0.744264	-8.68732			0.7443	950.95	15.4928	956.384		0.7443	-0.350744									9.488	4.57	0.398			2.06575	1.25863	0.0205054
	0.710814	1044.58	15.7342	1171.4		0.747052	-8.68384			0.7471	944.784	15.3971	949.218		0.7471	-0.287976									9.541	4.509	0.4			2.07349	1.25985	0.0205318
	0.713602	1024.36	15.8431	1164.16		0.749839	-9.59012			0.7498	924.233	15.3509	942.368		0.7498	-1.18136									9.594	4.442	0.401			2.08123	1.24166	0.0206231
	0.716389	1035.29	15.8611	1156.94		0.752627	-7.34688			0.7526	951.154	15.4196	935.515		0.7526	1.01423									9.647	4.365	0.4011			2.08897	1.28735	0.0208698
	0.719177	1010.55	15.6853	1149.73		0.755414	-7.02957			0.7554	949.664	15.3318	928.665		0.7554	1.36964									9.699	4.277	0.3998			2.0967	1.29487	0.0209049
	0.721964	1031.36	15.7911	1142.54		0.758202	-7.2558			0.7582	940.449	15.1618	921.813		0.7582	1.22914									9.752	4.174	0.3971			2.10444	1.29179	0.020826
	0.724752	1011.29	15.5364	1135.35		0.760989	-7.8237			0.761	924.331	15.2318	914.962		0.761	0.615095									9.805	4.053	0.3927			2.11218	1.279	0.0210763
	0.727539	1010.59	15.7401	1128.19		0.763777	-7.98572			0.7638	915.318	15.1811	908.11		0.7638	0.474801									9.857	3.912	0.3863			2.11991	1.27582	0.0211603
	0.730327	1019.5	15.5954	1121.04		0.766564	-8.7886			0.7666	896.045	15.1998	901.259		0.7666	-0.343031									9.91	3.749	0.3776			2.12765	1.25809	0.0213413
	0.733114	984.364	15.5086	1113.91		0.769352	-7.9637			0.7694	902.101	15.1461	894.407		0.7694	0.507986									9.963	3.561	0.3663			2.13539	1.27582	0.0214209
	0.735902	969.648	15.4734	1106.79		0.772139	-9.03131			0.7721	880.103	15.0296	887.557		0.7721	-0.495955									10.02	3.346	0.3519			2.14312	1.25375	0.0214104
	0.738689	967.426	15.4024	1099.69		0.774927	-8.95041			0.7749	873.434	15.143	880.704		0.7749	-0.48009									10.07	3.102	0.3339			2.15086	1.25325	0.0217279
	0.741477	978.374	15.528	1092.6		0.777714	-7.54942			0.7777	888.407	15.0638	873.854		0.7777	0.966091									10.12	2.828	0.3119			2.1586	1.28392	0.02177
	0.744264	950.95	15.4927	1085.54		0.780502	-8.32251			0.7805	870.336	15.0147	867.001		0.7805	0.222116									10.17	2.522	0.2853			2.16633	1.26684	0.0218549
	0.747052	944.784	15.3971	1078.49		0.78329	-8.57642			0.7833	860.418	14.9328	860.148		0.7833	0.018081									10.23	2.184	0.2537			2.17407	1.26136	0.0218912
	0.749839	924.233	15.3509	1071.45		0.786077	-10.0018			0.7861	832.238	14.9437	853.298		0.7861	-1.40929									10.28	1.813	0.2163			2.18181	1.22875	0.0220634
	0.752627	951.154	15.4196	1064.44		0.788865	-6.0152			0.7889	884.641	15.0108	846.862		0.7889	2.51679									10.33	1.409	0.1728			2.18955	1.3154	0.0223201
	0.755414	949.664	15.3318	1057.44		0.791652	-7.75931			0.7917	853.705	14.7544	840.643		0.7917	0.885295									10.38	0.9713	0.1226			2.19728	1.27839	0.022094
	0.758202	940.449	15.1618	1050.46		0.79444	-7.5143			0.7944	849.441	14.9077	834.421		0.7944	1.00753									10.44	0.5015	0.06511			2.20502	1.28098	0.0224811
	0.760989	924.331	15.2318	1043.5		0.797227	-7.9828			0.7972	836.212	14.8503	828.202		0.7972	0.539383									10.49	0	0			2.21276	1.26989	0.0225519
	0.763777	915.318	15.1811	1036.55		0.800015	-8.9224			0.8	815.944	14.8089	821.98		0.8	-0.407593														2.22049	1.24779	0.0226467
	0.766564	896.045	15.1998	1029.63		0.802802	-8.37251			0.8028	817.295	14.8247	815.761		0.8028	0.103476														2.22823	1.25858	0.0228291
	0.769352	902.101	15.1461	1022.72		0.80559	-9.38946			0.8056	797.318	14.6394	809.54		0.8056	-0.83487														2.23597	1.23636	0.0227006
	0.772139	880.103	15.0296	1015.84		0.808377	-7.97274			0.8084	810.524	14.7544	803.32		0.8084	0.488261														2.2437	1.26555	0.0230375
	0.774927	873.434	15.143	1008.97		0.811165	-7.01748			0.8112	818.502	14.6859	797.099		0.8112	1.45738														2.25144	1.28684	0.0230889
	0.777714	888.407	15.0638	1002.13		0.813952	-7.96317			0.814	798.365	14.6453	790.88		0.814	0.511085														2.25918	1.26382	0.0231836
	0.780502	870.336	15.0147	995.296		0.81674	-7.43363			0.8167	799.154	14.7009	784.658		0.8167	0.986062														2.26692	1.27375	0.0234313
	0.78329	860.418	14.9328	988.488		0.819527	-7.15633			0.8195	797.875	14.5372	778.439		0.8195	1.33698														2.27465	1.2804	0.0233288
	0.786077	832.238	14.9437	981.702		0.822315	-6.82266			0.8223	795.653	14.6201	772.218		0.8223	1.60293														2.28239	1.28554	0.0236217
	0.788865	884.641	15.0108	974.934		0.825102	-6.39597			0.8251	795.937	14.5376	765.998		0.8251	2.05942														2.29013	1.29473	0.0236479
	0.791652	853.705	14.7544	968.189		0.82789	-8.05314			0.8279	765.88	14.4761	759.777		0.8279	0.421591														2.29786	1.25427	0.0237073
	0.79444	849.441	14.9077	961.462		0.830677	-8.13744			0.8307	758.498	14.4425	754.033		0.8307	0.309157														2.3056	1.25056	0.0238119
	0.797227	836.212	14.8503	954.759		0.833465	-9.02978			0.8335	739.694	14.3874	748.406		0.8335	-0.60553														2.31334	1.22776	0.0238804
	0.800015	815.944	14.8089	948.075		0.836252	-6.57839			0.8363	767.265	14.5864	742.781		0.8363	1.67855														2.32107	1.28205	0.024373
	0.802802	817.295	14.8247	941.415		0.83904	-8.2557			0.839	737.767	14.4247	737.154		0.839	0.0424966														2.32881	1.24099	0.0242637
	0.80559	797.318	14.6394	934.774		0.841827	-8.10574			0.8418	731.926	14.63	731.529		0.8418	0.027136														2.33655	1.23936	0.0247729
	0.808377	810.524	14.7544	928.157		0.844615	-8.41176			0.8446	720.844	14.6641	725.902		0.8446	-0.344924														2.34428	1.2287	0.0249952
	0.811165	818.502	14.6859	921.56		0.847402	-6.6584			0.8474	739.65	14.7561	720.277		0.8474	1.31288														2.35202	1.26909	0.0253184
	0.813952	798.365	14.6453	914.988		0.85019	-8.52909			0.8502	704.621	14.8915	714.65		0.8502	-0.673471														2.35976	1.21695	0.0257191
	0.81674	799.154	14.7009	908.435		0.852977	-7.60653			0.853	712.822	14.7986	709.025		0.853	0.256578														2.36749	1.2392	0.0257265
	0.819527	797.875	14.5372	901.908		0.855765	-7.02311			0.8558	714.24	14.9404	703.398		0.8558	0.725683														2.37523	1.2498	0.0261431
	0.822315	795.653	14.6201	895.401		0.858552	-6.09065			0.8586	721.817	14.9667	697.773		0.8586	1.6065														2.38297	1.27129	0.02636
	0.825102	795.937	14.5376	888.919		0.86134	-7.60221			0.8613	692.088	15.0897	692.146		0.8613	-0.00384368														2.39071	1.22686	0.0267494
	0.82789	765.88	14.4761	882.458		0.864127	-5.96835			0.8641	710.812	15.0539	686.522		0.8641	1.61354														2.39844	1.26822	0.0268589
	0.830677	758.498	14.4425	876.023		0.866915	-5.9394			0.8669	706.102	14.8899	680.895		0.8669	1.69289														2.40618	1.26796	0.0267381
	0.833465	739.694	14.3874	869.609		0.869702	-4.89701			0.8697	714.58	15.0839	675.27		0.8697	2.60609														2.41392	1.29145	0.0272609
	0.836252	767.265	14.5864	863.22		0.87249	-7.48805			0.8725	670.807	14.8996	670.161		0.8725	0.0433569														2.42165	1.22012	0.0271008
	0.83904	737.767	14.4247	856.853		0.875277	-6.54543			0.8753	678.273	14.9816	665.086		0.8753	0.880213														2.42939	1.2416	0.0274243
	0.841827	731.926	14.63	850.513		0.878065	-7.33522			0.8781	661.721	14.8046	660.011		0.8781	0.115505														2.43713	1.21903	0.0272731
	0.844615	720.844	14.664	844.194		0.880852	-6.60518			0.8809	667	14.7348	654.937		0.8809	0.818674														2.44486	1.23657	0.0273171
	0.847402	739.65	14.7561	837.902		0.88364	-6.15834			0.8836	667.607	14.7366	649.861		0.8836	1.20421														2.4526	1.24554	0.0274937
	0.85019	704.621	14.8915	831.632		0.886427	-6.61506			0.8864	656.632	14.4806	644.787		0.8864	0.817991														2.46034	1.2328	0.0271868
	0.852977	712.822	14.7986	825.388		0.889215	-6.67942			0.8892	649.782	14.4812	639.711		0.8892	0.695453														2.46808	1.22763	0.0273592
	0.855765	714.24	14.9404	819.168		0.892002	-3.80409			0.892	686.425	14.2473	634.637		0.892	3.63493														2.47581	1.305	0.0270864
	0.858552	721.817	14.9667	812.974		0.89479	-8.26061			0.8948	616.428	14.3251	629.561		0.8948	-0.916782														2.48355	1.17926	0.0274048
	0.86134	692.088	15.0897	806.803		0.897577	-5.09515			0.8976	656.53	14.2096	624.487		0.8976	2.25502														2.49128	1.26381	0.0273534
	0.864127	710.812	15.0539	800.659		0.900365	-6.54105			0.9004	631.599	13.9921	619.411		0.9004	0.871063														2.49902	1.22339	0.0271022
	0.866915	706.102	14.8899	794.539		0.903152	-6.45337			0.9032	626.398	14.0928	614.337		0.9032	0.855827														2.50676	1.22084	0.0274665
	0.869702	714.58	15.0839	788.446		0.90594	-6.88771			0.9059	615.483	13.9534	609.261		0.9059	0.445913														2.5145	1.20698	0.027363
	0.87249	670.807	14.8996	782.376		0.908727	-5.90833			0.9087	622.98	14.0285	604.187		0.9087	1.33963														2.52223	1.22921	0.0276799
	0.875277	678.273	14.9816	776.334		0.911515	-4.51637			0.9115	636.314	14.1379	599.152		0.9115	2.62854														2.52997	1.26324	0.028067
	0.878065	661.721	14.8046	770.316		0.914302	-6.03034			0.9143	608.825	14.2065	594.584		0.9143	1.00243														2.53771	1.21607	0.0283761
	0.880852	667	14.7348	764.326		0.91709	-6.86193			0.9171	589.256	14.514	590.014		0.9171	-0.0522254														2.54544	1.18417	0.0291672
	0.88364	667.607	14.7366	758.36		0.919877	-6.13407			0.9199	595.158	14.3585	585.446		0.9199	0.676394														2.55318	1.20331	0.0290304
	0.886427	656.632	14.4806	752.422		0.922665	-5.67822			0.9227	594.717	14.6044	580.876		0.9227	0.947728														2.56092	1.20972	0.0297069
	0.889215	649.782	14.4812	746.508		0.925452	-6.16613			0.9255	582.861	14.4697	576.308		0.9255	0.452877														2.56865	1.19277	0.0296111
	0.892002	686.425	14.2473	740.623		0.92824	-6.06313			0.9282	577.999	14.6045	571.738		0.9282	0.428703														2.57639	1.18996	0.0300673
	0.89479	616.428	14.3251	734.762		0.931027	-4.67503			0.931	592.132	14.74	567.17		0.931	1.69349														2.58413	1.22639	0.0305287
	0.897577	656.53	14.2096	728.93		0.933815	-5.1686			0.9338	579.902	14.6386	562.601		0.9338	1.18188														2.59187	1.20826	0.0305005
	0.900365	631.599	13.9921	723.122		0.936602	-5.64831			0.9366	566.3	14.8386	558.032		0.9366	0.557195														2.5996	1.18698	0.0311021
	0.903152	626.398	14.0928	717.344		0.93939	-7.21583			0.9394	538.327	14.7401	553.463		0.9394	-1.02686														2.60734	1.13507	0.0310797
	0.90594	615.483	13.9534	711.59		0.942177	-4.8763			0.9422	566.151	14.9999	548.895		0.9422	1.15041														2.61507	1.20083	0.0318156
	0.908727	622.98	14.0285	705.865		0.944965	-4.77954			0.945	562.254	14.9958	544.325		0.945	1.1956														2.62281	1.19964	0.0319953
	0.911515	636.314	14.1379	700.166		0.947752	-5.2775			0.9478	549.845	14.9207	539.757		0.9478	0.676108														2.63055	1.18009	0.0320231
	0.914302	608.825	14.2065	694.495		0.95054	-6.15511			0.9505	530.353	15.0972	535.187		0.9505	-0.320192														2.63829	1.14496	0.0325928
	0.91709	589.256	14.514	688.85		0.953327	-4.91916			0.9533	543.915	15.0599	530.721		0.9533	0.876101														2.64602	1.18114	0.0327032
	0.919877	595.158	14.3585	683.234		0.956115	-4.85567			0.9561	538.744	15.2395	526.616		0.9561	0.795827														2.65376	1.17676	0.0332871
	0.922665	594.717	14.6044	677.644		0.958902	-6.65621			0.9589	506.348	15.1992	522.512		0.9589	-1.06348														2.6615	1.11246	0.0333928
	0.925452	582.861	14.4697	672.083		0.96169	-4.04894			0.9617	541.44	15.0358	518.407		0.9617	1.53188														2.66923	1.19648	0.0332264
	0.92824	577.999	14.6045	666.548		0.964477	-5.20005			0.9645	517.493	15.3187	514.303		0.9645	0.208242														2.67697	1.1502	0.0340479
	0.931027	592.132	14.74	661.042		0.967265	-5.80507			0.9673	503.715	15.2098	510.198		0.9673	-0.426238														2.68471	1.12606	0.0340015
	0.933815	579.902	14.6386	655.563		0.970052	-6.06101			0.9701	493.917	15.341	506.094		0.9701	-0.793755														2.69244	1.11053	0.0344929
	0.936602	566.3	14.8386	650.113		0.97284	-4.49038			0.9728	513.862	15.1329	501.989		0.9728	0.784582														2.70018	1.16202	0.0342207
	0.93939	538.327	14.7401	644.689		0.975627	-5.90095			0.9756	486.139	15.3572	497.885		0.9756	-0.764853														2.70792	1.10564	0.0349272
	0.942177	566.151	14.9999	639.295		0.978415	-6.06825			0.9784	479.865	15.1393	493.78		0.9784	-0.919131														2.71566	1.09762	0.0346287
	0.944965	562.254	14.9958	633.927		0.981203	-5.3012			0.9812	488.29	14.7976	489.674		0.9812	-0.0935287														2.72339	1.12326	0.0340403
	0.947752	549.845	14.9207	628.589		0.98399	-5.40869			0.984	482.529	14.6503	485.571		0.984	-0.207641														2.73113	1.11632	0.0338933
	0.95054	530.353	15.0972	623.278		0.986778	-4.95334			0.9868	485.007	14.4993	481.465		0.9868	0.244288														2.73887	1.12842	0.0337343
	0.953327	543.915	15.0599	617.997		0.989565	-5.7473			0.9896	468.472	14.519	477.362		0.9896	-0.612301														2.7466	1.09612	0.0339713
	0.956115	538.744	15.2395	612.742		0.992353	-4.61912			0.9924	480.332	14.4404	473.256		0.9924	0.490014														2.75434	1.13021	0.0339779
	0.958902	506.348	15.1992	607.517		0.99514	-5.26735			0.9951	467.687	14.1426	469.305		0.9951	-0.114406														2.76208	1.10665	0.0334644
	0.96169	541.44	15.0358	602.319		0.997928	-4.28211			0.9979	475.96	14.3378	465.622		0.9979	0.721031														2.76982	1.13254	0.0341168
	0.964477	517.493	15.3187	597.151		1.00072	-4.7793			1.0007	464.902	14.1548	461.935		1.0007	0.209611														2.77756	1.11243	0.0338699
	0.967265	503.715	15.2098	592.009		1.0035	-4.99651			1.0035	456.975	14.1745	458.263		1.0035	-0.0908674														2.78528	1.09954	0.0341059
	0.970052	493.917	15.341	586.899		1.00629	-4.39178			1.0063	461.135	14.0993	454.578		1.0063	0.465059														2.79302	1.11573	0.0341137
	0.97284	513.862	15.1328	581.814		1.00908	-4.42248			1.0091	456.515	13.9804	450.893		1.0091	0.402134														2.80077	1.11069	0.0340139
	0.975627	486.139	15.3572	576.761		1.01187	-4.80848			1.0119	446.159	14.0377	447.208		1.0119	-0.0747273														2.80851	1.0915	0.0343425
	0.978415	479.865	15.1393	571.734		1.01465	-4.40584			1.0147	447.896	13.8734	443.536		1.0147	0.31427														2.81623	1.10178	0.0341271
	0.981203	488.29	14.7976	566.735		1.01744	-4.32109			1.0174	444.015	13.9731	439.851		1.0174	0.298001														2.82397	1.09825	0.0345618
	0.98399	482.529	14.6503	561.768		1.02023	-3.75043			1.0202	448.219	13.7523	436.166		1.0202	0.876435														2.83172	1.11473	0.0342025
	0.986778	485.007	14.4993	556.827		1.02302	-6.55939			1.023	404.452	13.8391	432.481		1.023	-2.02535														2.83946	1.01139	0.0346068
	0.989565	468.472	14.519	551.917		1.0258	-5.71695			1.0258	411.678	13.8231	428.81		1.0258	-1.23937														2.84718	1.03507	0.034755
	0.992353	480.332	14.4404	547.034		1.02859	-3.91394			1.0286	432.683	13.6719	425.125		1.0286	0.552813														2.85492	1.09381	0.0345619
	0.99514	467.687	14.1426	542.181		1.03138	-2.85057			1.0314	442.564	13.7334	421.44		1.0314	1.53815														2.86266	1.12486	0.0349061
	0.997928	475.96	14.3378	537.356		1.03417	-2.47941			1.0342	443.598	13.5762	417.755		1.0342	1.90355														2.87041	1.1336	0.0346933
	1.00072	464.902	14.1548	532.552		1.03695	-5.49767			1.037	397.662	13.6767	414.274		1.037	-1.21462														2.87812	1.02168	0.0351384
	1.0035	456.975	14.1745	527.798		1.03974	-3.9453			1.0397	414.84	13.5901	410.973		1.0397	0.284545														2.88587	1.07156	0.035104
	1.00629	461.135	14.0993	523.056		1.04253	-3.688			1.0425	414.133	13.5461	407.672		1.0425	0.476964														2.89361	1.07548	0.0351784
	1.00908	456.515	13.9804	518.343		1.04532	-4.76445			1.0453	395.25	13.5386	404.371		1.0453	-0.673703														2.90135	1.03194	0.0353474
	1.01187	446.159	14.0377	513.659		1.0481	-2.97042			1.0481	415.543	13.4385	401.082		1.0481	1.07609														2.90907	1.0907	0.035273
	1.01465	447.896	13.8734	509.02		1.05089	-2.60195			1.0509	416.165	13.4576	397.78		1.0509	1.36614														2.91681	1.09816	0.0355115
	1.01744	444.015	13.9731	504.394		1.05368	-5.5242			1.0537	373.194	13.348	394.479		1.0537	-1.59462														2.92456	0.990004	0.0354093
	1.02023	448.219	13.7523	499.796		1.05647	-4.70484			1.0565	379.659	13.4011	391.178		1.0565	-0.859556														2.9323	1.01249	0.0357388
	1.02302	404.452	13.8391	495.228		1.05925	-4.5981			1.0593	377.077	13.3651	387.889		1.0593	-0.808973														2.94002	1.01091	0.0358306
	1.0258	411.678	13.8231	490.704		1.06204	-2.94468			1.062	395.575	13.1736	384.588		1.062	0.834017														2.94776	1.06609	0.0355035
	1.02859	432.683	13.6719	486.194		1.06483	-2.9646			1.0648	390.956	13.248	381.287		1.0648	0.729846														2.95551	1.05919	0.035892
	1.03138	442.564	13.7334	481.712		1.06762	-3.61098			1.0676	378.827	13.0984	377.985		1.0676	0.0642827														2.96325	1.03172	0.0356729
	1.03417	443.598	13.5762	477.259		1.0704	-3.96383			1.0704	369.369	13.2932	374.696		1.0704	-0.400731														2.97097	1.0112	0.036392
	1.03695	397.662	13.6767	472.852		1.07319	-3.72747			1.0732	369.07	13.1298	371.395		1.0732	-0.177078														2.97871	1.01566	0.0361324
	1.03974	414.84	13.5901	468.457		1.07598	-3.57891			1.076	367.325	13.0389	368.094		1.076	-0.0589774														2.98645	1.01612	0.0360689
	1.04253	414.133	13.5461	464.091		1.07877	-4.79591			1.0788	347.29	13.0753	365.017		1.0788	-1.35576														2.9942	0.965684	0.0363576
	1.04532	395.25	13.5386	459.754		1.08155	-2.63903			1.0816	371.768	12.9896	362.076		1.0816	0.746135														3.00191	1.03908	0.0363056
	1.0481	415.543	13.4385	455.461		1.08434	-5.00148			1.0843	336.366	13.1455	359.125		1.0843	-1.73131														3.00966	0.944993	0.0369311
	1.05089	416.165	13.4576	451.181		1.08713	-2.45117			1.0871	366.345	12.9983	356.173		1.0871	0.782564														3.0174	1.03452	0.0367058
	1.05368	373.194	13.348	446.931		1.08992	-2.29727			1.0899	364.473	12.9954	353.222		1.0899	0.865768														3.02515	1.03452	0.0368863
	1.05647	379.659	13.4011	442.709		1.0927	-2.02083			1.0927	364.205	13.007	350.281		1.0927	1.0705														3.03286	1.03904	0.0371078
	1.05925	377.077	13.3651	438.531		1.09549	-2.52799			1.0955	354.039	12.9071	347.33		1.0955	0.519791														3.04061	1.0152	0.0370109
	1.06204	395.575	13.1736	434.367		1.09828	-3.52029			1.0983	337.294	12.9478	344.378		1.0983	-0.54712														3.04835	0.972121	0.0373171
	1.06483	390.956	13.248	430.231		1.10107	-3.64139			1.1011	332.559	12.7833	341.427		1.1011	-0.693718														3.05609	0.963351	0.0370303
	1.06762	378.827	13.0984	426.125		1.10385	-1.8055			1.1039	352.14	12.874	338.486		1.1039	1.06059														3.06381	1.02523	0.0374816
	1.0704	369.369	13.2932	422.061		1.10664	-2.2898			1.1066	341.992	12.9627	335.535		1.1066	0.498122														3.07155	1.00072	0.0379308
	1.07319	369.07	13.1298	418.011		1.10943	-3.10224			1.1094	328.164	12.8388	332.583		1.1094	-0.344191														3.0793	0.96511	0.0377581
	1.07598	367.325	13.0389	413.99		1.11222	-3.63599			1.1122	317.318	12.9321	329.632		1.1122	-0.952204														3.08704	0.937912	0.0382239
	1.07877	347.29	13.0753	409.998		1.115	-4.76114			1.115	300.02	12.7503	326.691		1.115	-2.09179														3.09476	0.89122	0.0378752
	1.08155	371.768	12.9896	406.048		1.11779	-3.287			1.1178	314.751	12.8923	323.74		1.1178	-0.697238														3.1025	0.939665	0.038489
	1.08434	336.366	13.1455	402.113		1.12058	-4.83736			1.1206	291.456	12.838	321.037		1.1206	-2.30418														3.11024	0.874468	0.0385184
	1.08713	366.345	12.9983	398.206		1.12337	-2.93147			1.1234	312.53	12.7871	318.404		1.1234	-0.459369														3.11799	0.942374	0.0385569
	1.08992	364.473	12.9954	394.327		1.12615	-3.89448			1.1262	296.652	12.803	315.781		1.1262	-1.4941														3.1257	0.898928	0.0387962
	1.0927	364.205	13.007	390.49		1.12894	-1.45628			1.1289	324.637	12.6267	313.148		1.1289	0.909897														3.13345	0.98861	0.0384518
	1.09549	354.039	12.9071	386.668		1.13173	-2.13886			1.1317	312.175	12.8059	310.516		1.1317	0.12955														3.14119	0.955366	0.0391906
	1.09828	337.294	12.9478	382.874		1.13452	-3.81055			1.1345	288.033	12.6226	307.883		1.1345	-1.57258														3.14894	0.885832	0.0388203
	1.10107	332.559	12.7833	379.108		1.1373	-2.09434			1.1373	306.087	12.7257	305.26		1.1373	0.0649866														3.15665	0.945977	0.0393295
	1.10385	352.14	12.874	375.384		1.14009	-4.09697			1.1401	277.341	12.6972	302.628		1.1401	-1.99154														3.1644	0.861346	0.039434
	1.10664	341.992	12.9627	371.674		1.14288	-2.1272			1.1429	299.096	12.6523	299.995		1.1429	-0.0710543														3.17214	0.933462	0.039487
	1.10943	328.164	12.8388	367.993		1.14567	-1.87208			1.1457	298.984	12.6608	297.363		1.1457	0.128033														3.17988	0.937675	0.0397068
	1.11222	317.318	12.9321	364.339		1.14845	-2.80041			1.1485	284.28	12.5414	294.739		1.1485	-0.833958														3.1876	0.895893	0.0395235
	1.115	300.02	12.7503	360.726		1.15124	-2.3204			1.1512	286.797	12.6418	292.107		1.1512	-0.420035														3.19534	0.90822	0.0400336
	1.11779	314.751	12.8923	357.128		1.15403	-0.925916			1.154	301.211	12.6113	289.474		1.154	0.930673														3.20309	0.958496	0.0401308
	1.12058	291.456	12.838	353.558		1.15682	-3.03107			1.1568	271.707	12.5253	286.842		1.1568	-1.20835														3.21083	0.868796	0.0400502
	1.12337	312.53	12.7871	350.015		1.1596	0.102877			1.1596	307.784	12.549	284.219		1.1596	1.87784														3.21855	0.988888	0.0403191
	1.12615	296.652	12.803	346.513		1.16239	-2.34201			1.1624	274.201	12.4376	281.853		1.1624	-0.615231														3.22629	0.885234	0.0401536
	1.12894	324.637	12.6267	343.025		1.16518	-1.22161			1.1652	284.901	12.5179	279.511		1.1652	0.430583														3.23403	0.9242	0.0406073
	1.13173	312.175	12.8059	339.565		1.16797	-1.58094			1.168	277.415	12.4407	277.169		1.168	0.0197738														3.24178	0.904231	0.0405503
	1.13452	288.033	12.6226	336.132		1.17075	-1.51616			1.1707	275.137	12.4479	274.835		1.1707	0.0242611														3.24949	0.901078	0.0407671
	1.1373	306.087	12.7257	332.739		1.17354	-2.71301			1.1735	257.079	12.4854	272.493		1.1735	-1.23456														3.25724	0.845957	0.0410851
	1.14009	277.341	12.6972	329.361		1.17633	-1.47316			1.1763	269.673	12.387	270.151		1.1763	-0.0385888														3.26498	0.891623	0.0409552
	1.14288	299.096	12.6523	326.01		1.17912	-2.34723			1.1791	255.631	12.476	267.808		1.1791	-0.976034														3.27273	0.849209	0.0414453
	1.14567	298.984	12.6608	322.686		1.1819	-1.838			1.1819	259.323	12.3085	265.475		1.1819	-0.499817														3.28044	0.865541	0.041082
	1.14845	284.28	12.5414	319.401		1.18469	-0.955943			1.1847	267.184	12.3522	263.133		1.1847	0.327958														3.28819	0.895993	0.0414228
	1.15124	286.797	12.6418	316.131		1.18748	-2.299			1.1875	247.601	12.3806	260.79		1.1875	-1.0653														3.29593	0.834239	0.0417137
	1.15403	301.211	12.6113	312.888		1.19027	-1.20246			1.1903	258.296	12.363	258.448		1.1903	-0.0122948														3.30367	0.874367	0.0418506
	1.15682	271.707	12.5253	309.672		1.19305	-3.89237			1.193	222.239	12.3462	256.115		1.193	-2.74384														3.31139	0.75583	0.041989
	1.1596	307.784	12.549	306.493		1.19584	-0.995296			1.1958	255.278	12.2235	253.772		1.1958	0.123205														3.31913	0.872258	0.0417664
	1.16239	274.201	12.4376	303.33		1.19863	-1.70546			1.1986	243.64	12.3005	251.43		1.1986	-0.633308														3.32688	0.836381	0.0422259
	1.16518	284.901	12.5179	300.193		1.20142	-1.34011			1.2014	245.273	12.3453	249.104		1.2014	-0.310321														3.33462	0.845911	0.0425773
	1.16797	277.415	12.4407	297.083		1.2042	-1.59136			1.2042	239.631	12.2034	247.033		1.2042	-0.606552														3.34234	0.830282	0.0422827
	1.17075	275.137	12.4479	294.01		1.20699	-2.36279			1.207	227.203	12.3147	244.954		1.207	-1.44145														3.35008	0.790874	0.0428665
	1.17354	257.079	12.4854	290.952		1.20978	-1.24016			1.2098	238.466	12.1823	242.876		1.2098	-0.362001														3.35782	0.833921	0.0426016
	1.17633	269.673	12.387	287.921		1.21257	-2.19153			1.2126	224.055	12.2371	240.797		1.2126	-1.36813														3.36557	0.787142	0.0429911
	1.17912	255.631	12.476	284.915		1.21535	-1.46377			1.2154	230.353	12.1966	238.726		1.2154	-0.686503														3.37328	0.812985	0.0430452
	1.1819	259.323	12.3085	281.946		1.21814	0.273757			1.2181	248.881	12.1531	236.647		1.2181	1.00666														3.38103	0.882412	0.0430891
	1.18469	267.184	12.3522	278.992		1.22093	-2.44528			1.2209	213.152	12.1765	234.568		1.2209	-1.7588														3.38877	0.759201	0.0433698
	1.18748	247.601	12.3806	276.064		1.22372	-0.665754			1.2237	232.253	12.1231	232.49		1.2237	-0.0195495														3.39652	0.831018	0.0433773
	1.19027	258.296	12.363	273.162		1.2265	-2.18813			1.2265	211.087	12.1876	230.419		1.2265	-1.5862														3.40423	0.758721	0.0438067
	1.19305	222.239	12.3462	270.295		1.22929	-1.52914			1.2293	216.68	12.1114	228.34		1.2293	-0.962729														3.41198	0.782371	0.043731
	1.19584	255.278	12.2235	267.444		1.23208	-1.45768			1.2321	215.043	12.0925	226.261		1.2321	-0.927682														3.41972	0.779989	0.0438611
	1.19863	243.64	12.3005	264.618		1.23487	-0.463225			1.2349	224.547	12.1237	224.183		1.2349	0.0300238														3.42746	0.818155	0.0441737
	1.20142	245.273	12.3453	261.817		1.23765	-1.80439			1.2377	205.976	12.0334	222.111		1.2377	-1.34085														3.43518	0.753874	0.0440421
	1.2042	239.631	12.2034	259.051		1.24044	-0.242853			1.2404	222.305	12.0443	220.033		1.2404	0.188637														3.44292	0.81731	0.0442812
	1.20699	227.203	12.3147	256.3		1.24323	-2.50008			1.2432	192.882	11.9644	218.002		1.2432	-2.09956														3.45067	0.712327	0.0441853
	1.20978	238.466	12.1823	253.574		1.24602	-1.98894			1.246	196.429	12.0431	216.165		1.246	-1.63878														3.45841	0.728688	0.0446761
	1.21257	224.055	12.2371	250.873		1.2488	-0.0775755			1.2488	217.07	12.0141	214.334		1.2488	0.227732														3.46613	0.808857	0.0447673
	1.21535	230.353	12.1966	248.206		1.25159	-1.90025			1.2516	192.992	11.9163	212.497		1.2516	-1.63683														3.47387	0.722351	0.0446016
	1.21814	248.881	12.1531	245.554		1.25438	-0.462064			1.2544	207.793	11.9031	210.659		1.2544	-0.240778														3.48161	0.781223	0.0447511
	1.22093	213.152	12.1765	242.927		1.25717	-1.69896			1.2572	190.792	11.879	208.822		1.2572	-1.5178														3.48936	0.720501	0.0448594
	1.22372	232.253	12.1231	240.324		1.25995	-1.83589			1.2599	186.765	11.9397	206.991		1.2599	-1.69401														3.49707	0.708414	0.0452882
	1.2265	211.087	12.1876	237.755		1.26274	-1.0075			1.2627	194.48	11.8422	205.154		1.2627	-0.901353														3.50482	0.740948	0.0451176
	1.22929	216.68	12.1114	235.2		1.26553	-0.280366			1.2655	200.838	11.8488	203.316		1.2655	-0.209135														3.51256	0.768557	0.0453423
	1.23208	215.043	12.0925	232.67		1.26832	-2.60452			1.2683	171.199	11.7995	201.479		1.2683	-2.56621														3.52031	0.658026	0.045353
	1.23487	224.547	12.1237	230.163		1.2711	0.673043			1.2711	207.677	11.8046	199.648		1.2711	0.680159														3.52802	0.801738	0.0455716
	1.23765	205.976	12.0334	227.689		1.27389	1.49331			1.2739	215.25	11.8549	197.81		1.2739	1.47112														3.53577	0.834625	0.0459672
	1.24044	222.305	12.0443	225.23		1.27668	-0.840261			1.2767	185.5	11.7642	195.973		1.2767	-0.890243														3.54351	0.722426	0.0458152
	1.24323	192.882	11.9644	222.794		1.27947	0.250967			1.2795	196.197	11.7625	194.136		1.2795	0.175218														3.55125	0.767427	0.0460091
	1.24602	196.429	12.0431	220.382		1.28225	1.36615			1.2823	207.246	11.7937	192.305		1.2823	1.26686														3.55897	0.814175	0.046332
	1.2488	217.07	12.0141	218.002		1.28504	-1.22379			1.285	174.611	11.788	190.542		1.285	-1.35146														3.56671	0.688952	0.0465111
	1.25159	192.992	11.9163	215.636		1.28783	-1.54414			1.2878	168.786	11.7703	188.924		1.2878	-1.71092														3.57446	0.668866	0.0466435
	1.25438	207.793	11.9031	213.293		1.29062	-0.0869802			1.2906	183.887	11.7383	187.306		1.2906	-0.291269														3.5822	0.731869	0.0467183
	1.25717	190.792	11.879	210.974		1.2934	0.463702			1.2934	188.335	11.7597	185.694		1.2934	0.224581														3.58992	0.752803	0.0470054
	1.25995	186.765	11.9397	208.685		1.29619	0.00484562			1.2962	180.928	11.7632	184.076		1.2962	-0.267614														3.59766	0.726322	0.0472224
	1.26274	194.48	11.8422	206.411		1.29898	0.385873			1.299	183.412	11.7422	182.458		1.299	0.0812454														3.60541	0.739466	0.0473413
	1.26553	200.838	11.8488	204.16		1.30177	-0.674222			1.3018	168.993	11.7439	180.84		1.3018	-1.00878														3.61315	0.684261	0.0475518
	1.26832	171.199	11.7995	201.931		1.30455	0.00784387			1.3046	175.062	11.7289	179.228		1.3046	-0.355191														3.62086	0.711867	0.0476942
	1.2711	207.677	11.8046	199.732		1.30734	0.914279			1.3073	183.775	11.7393	177.61		1.3073	0.525159														3.62861	0.750497	0.0479408
	1.27389	215.25	11.8549	197.547		1.31013	0.649118			1.3101	178.772	11.7652	175.993		1.3101	0.236205														3.63635	0.733185	0.0482518
	1.27668	185.5	11.7642	195.385		1.31292	-1.2586			1.3129	154.526	11.6971	174.375		1.3129	-1.69692														3.6441	0.636448	0.0481769
	1.27947	196.197	11.7625	193.245		1.3157	-1.14954			1.3157	153.881	11.7499	172.763		1.3157	-1.60699														3.65181	0.636479	0.0485996
	1.28225	207.246	11.7937	191.134		1.31849	0.109593			1.3185	166.828	11.7435	171.145		1.3185	-0.367608														3.65956	0.692959	0.0487795
	1.28504	174.611	11.788	189.037		1.32128	1.28755			1.3213	178.819	11.7308	169.527		1.3213	0.792103														3.6673	0.745913	0.048933
	1.28783	168.786	11.7703	186.961		1.32407	1.07191			1.3241	174.453	11.7034	167.909		1.3241	0.559154														3.67504	0.730777	0.0490252
	1.29062	183.887	11.7383	184.908		1.32685	-0.700765			1.3269	152.002	11.5959	166.392		1.3269	-1.24096														3.68276	0.639408	0.0487792
	1.2934	188.335	11.7597	182.882		1.32964	0.381063			1.3296	162.796	11.6385	164.974		1.3296	-0.187138														3.6905	0.687695	0.0491642
	1.29619	180.928	11.7632	180.871		1.33243	0.950178			1.3324	167.724	11.6936	163.555		1.3324	0.35652														3.69825	0.711493	0.0496048
	1.29898	183.412	11.7422	178.881		1.33522	-1.10497			1.3352	142.031	11.632	162.136		1.3352	-1.72842														3.70599	0.605028	0.0495502
	1.30177	168.993	11.7439	176.911		1.338	0.806978			1.338	162.586	11.6546	160.723		1.338	0.159851														3.71371	0.695472	0.0498536
	1.30455	175.062	11.7289	174.97		1.34079	0.8181			1.3408	160.934	11.5426	159.304		1.3408	0.141216														3.72145	0.691282	0.0495802
	1.30734	183.775	11.7393	173.042		1.34358	1.31635			1.3436	165.174	11.6641	157.885		1.3436	0.624909														3.7292	0.712451	0.0503111
	1.31013	178.772	11.7652	171.135		1.34637	-0.304459			1.3464	144.636	11.6009	156.467		1.3464	-1.01983														3.73694	0.626457	0.0502466
	1.31292	154.526	11.6971	169.248		1.34915	-0.140283			1.3492	144.922	11.5338	155.053		1.3492	-0.878375														3.74466	0.630291	0.0501626
	1.3157	153.881	11.7499	167.388		1.35194	-0.824319			1.3519	135.354	11.6108	153.635		1.3519	-1.57448														3.7524	0.591112	0.0507065
	1.31849	166.828	11.7435	165.541		1.35473	0.840523			1.3547	153.06	11.5785	152.216		1.3547	0.0728937														3.76014	0.671203	0.0507741
	1.32128	178.819	11.7308	163.715		1.35752	-0.420579			1.3575	136.902	11.5246	150.797		1.3575	-1.20568														3.76789	0.60282	0.0507461
	1.32407	174.453	11.7034	161.908		1.3603	0.372469			1.3603	144.5	11.5607	149.384		1.3603	-0.422466														3.7756	0.638883	0.0511139
	1.32685	152.002	11.5959	160.128		1.36309	1.54405			1.3631	156.45	11.5268	147.965		1.3631	0.736111														3.78335	0.69456	0.0511735
	1.32964	162.796	11.6385	158.361		1.36588	-0.215611			1.3659	134.637	11.5532	146.547		1.3659	-1.03088														3.79109	0.60017	0.0515006
	1.33243	167.724	11.6936	156.613		1.36867	0.484056			1.3687	141.201	11.5276	145.24		1.3687	-0.350376														3.79883	0.632005	0.0515965
	1.33522	142.031	11.632	154.884		1.37145	0.313492			1.3715	137.742	11.4995	144.006		1.3715	-0.544719														3.80655	0.619031	0.05168
	1.338	162.586	11.6546	153.181		1.37424	1.20256			1.3742	146.454	11.4664	142.768		1.3742	0.321461														3.81429	0.660864	0.0517414
	1.34079	160.934	11.5426	151.491		1.37703	2.57613			1.377	160.762	11.4711	141.53		1.377	1.67656														3.82204	0.728374	0.0519731
	1.34358	165.174	11.6641	149.82		1.37982	-0.658504			1.3798	122.195	11.5079	140.292		1.3798	-1.57257														3.82978	0.555884	0.052351
	1.34637	144.636	11.6009	148.168		1.3826	-1.42725			1.3826	112.006	11.457	139.058		1.3826	-2.36118														3.8375	0.511585	0.0523296
	1.34915	144.922	11.5338	146.54		1.38539	0.810749			1.3854	136.22	11.4277	137.82		1.3854	-0.140011														3.84524	0.624697	0.0524071
	1.35194	135.354	11.6108	144.925		1.38818	1.25178			1.3882	139.919	11.4645	136.581		1.3882	0.29116														3.85299	0.64425	0.0527874
	1.35473	153.06	11.5785	143.328		1.39097	0.404649			1.391	128.805	11.3827	135.343		1.391	-0.57438														3.86073	0.595462	0.0526218
	1.35752	136.902	11.5246	141.749		1.39375	-0.390635			1.3937	118.375	11.4557	134.11		1.3937	-1.37355														3.86845	0.549435	0.0531712
	1.3603	144.5	11.5607	140.194		1.39654	1.52792			1.3965	138.877	11.3645	132.871		1.3965	0.528488														3.87619	0.647174	0.0529593
	1.36309	156.45	11.5268	138.652		1.39933	0.621446			1.3993	127.285	11.4137	131.633		1.3993	-0.380946														3.88393	0.595529	0.0534012
	1.36588	134.637	11.5532	137.128		1.40212	0.464925			1.4021	124.206	11.4384	130.395		1.4021	-0.541072														3.89168	0.583441	0.0537304
	1.36867	141.201	11.5276	135.621		1.4049	1.43771			1.4049	133.935	11.359	129.161		1.4049	0.420283														3.89939	0.63164	0.0535695
	1.37145	137.742	11.4995	134.137		1.40769	1.36478			1.4077	131.849	11.3703	127.923		1.4077	0.345286														3.90714	0.624277	0.0538356
	1.37424	146.454	11.4664	132.665		1.41048	2.31759			1.4105	141.268	11.3027	126.809		1.4105	1.27925														3.91488	0.671528	0.0537283
	1.37703	160.762	11.4711	131.211		1.41327	1.24609			1.4133	128.023	11.3884	125.734		1.4133	0.200994														3.92262	0.610975	0.05435
	1.37982	122.195	11.5079	129.773		1.41605	1.72713			1.4161	132.221	11.3547	124.664		1.4161	0.665539														3.93034	0.633493	0.0544024
	1.3826	112.006	11.457	128.358		1.41884	1.03856			1.4188	123.147	11.3118	123.589		1.4188	-0.0390742														3.93808	0.592346	0.0544108
	1.38539	136.22	11.4277	126.955		1.42163	1.42421			1.4216	126.409	11.3789	122.514		1.4216	0.3423														3.94583	0.610431	0.0549489
	1.38818	139.919	11.4645	125.568		1.42442	0.00044528			1.4244	109.028	11.229	121.44		1.4244	-1.10535														3.95357	0.528568	0.054438
	1.39097	128.805	11.3827	124.199		1.4272	-0.411288			1.4272	103.19	11.357	120.369		1.4272	-1.51264														3.96129	0.502217	0.0552736
	1.39375	118.375	11.4557	122.85		1.42999	0.457992			1.43	111.892	11.3146	119.294		1.43	-0.654199														3.96903	0.546704	0.0552829
	1.39654	138.877	11.3645	121.513		1.43278	0.0932226			1.4328	106.617	11.199	118.219		1.4328	-1.03599														3.97678	0.522961	0.0549318
	1.39933	127.285	11.4137	120.192		1.43557	0.861104			1.4356	114.203	11.325	117.145		1.4356	-0.259779														3.98452	0.562358	0.0557663
	1.40212	124.206	11.4384	118.888		1.43835	0.174338			1.4384	105.298	11.1852	116.074		1.4384	-0.963416														3.99224	0.520518	0.0552914
	1.4049	133.935	11.359	117.604		1.44114	0.585551			1.4411	108.862	11.2851	114.999		1.4411	-0.543814														3.99998	0.540222	0.056002
	1.40769	131.849	11.3703	116.331		1.44393	2.60418			1.4439	130.266	11.1709	113.925		1.4439	1.46282														4.00772	0.648944	0.0556501
	1.41048	141.268	11.3027	115.073		1.44672	1.4753			1.4467	116.655	11.2147	112.85		1.4467	0.339287														4.01547	0.583387	0.0560846
	1.41327	128.023	11.3884	113.832		1.4495	2.44873			1.4495	126.622	11.2547	111.779		1.4495	1.31883														4.02318	0.635668	0.0565012
	1.41605	132.221	11.3547	112.61		1.45229	0.991318			1.4523	109.112	11.1846	110.837		1.4523	-0.15423														4.03093	0.549876	0.0563652
	1.41884	123.147	11.3118	111.399		1.45508	2.55788			1.4551	125.688	11.2154	109.91		1.4551	1.40682														4.03867	0.635848	0.0567379
	1.42163	126.409	11.3789	110.203		1.45787	-0.274703			1.4579	92.9491	11.0683	108.983		1.4579	-1.44863														4.04641	0.472028	0.0562087
	1.42442	109.028	11.229	109.023		1.46065	3.17895			1.4607	130.634	11.2107	108.059		1.4607	2.0137														4.05413	0.665937	0.0571491
	1.4272	103.19	11.357	107.861		1.46344	1.77949			1.4634	113.895	11.1737	107.132		1.4634	0.605261														4.06187	0.582829	0.0571782
	1.42999	111.892	11.3146	106.71		1.46623	0.274046			1.4662	96.0774	11.0821	106.205		1.4662	-0.91387														4.06962	0.493527	0.056926
	1.43278	106.617	11.199	105.573		1.46902	2.92822			1.469	124.832	11.1842	105.277		1.469	1.74845														4.07736	0.643675	0.0576695
	1.43557	114.203	11.325	104.451		1.4718	0.809977			1.4718	100.082	11.0397	104.354		1.4718	-0.386967														4.08508	0.518009	0.0571401
	1.43835	105.298	11.1852	103.348		1.47459	0.778438			1.4746	98.8928	11.1576	103.426		1.4746	-0.406288														4.09282	0.513798	0.0579691
	1.44114	108.862	11.2851	102.254		1.47738	1.64057			1.4774	107.433	11.0607	102.499		1.4774	0.446084														4.10057	0.560282	0.0576838
	1.44393	130.266	11.1709	101.175		1.48017	2.32284			1.4802	114.088	11.0678	101.572		1.4802	1.13085														4.10831	0.597238	0.0579386
	1.44672	116.655	11.2147	100.11		1.48295	1.41724			1.483	103.225	11.1047	100.648		1.483	0.232064														4.11603	0.542405	0.0583505
	1.4495	126.622	11.2547	99.0623		1.48574	1.70595			1.4857	105.44	11.0415	99.7211		1.4857	0.517946														4.12377	0.556132	0.0582372
	1.45229	109.112	11.1846	98.0245		1.48853	3.28248			1.4885	122.142	11.0921	98.7939		1.4885	2.10493														4.13151	0.646644	0.0587236
	1.45508	125.688	11.2154	97.0003		1.49132	1.80347			1.4913	104.724	11.0071	97.8723		1.4913	0.62248														4.13926	0.556512	0.0584923
	1.45787	92.9491	11.0683	95.9896		1.4941	2.32491			1.4941	109.602	10.9998	97.0821		1.4941	1.13819														4.14697	0.584604	0.058672
	1.46065	130.634	11.2107	94.9958		1.49689	1.37521			1.4969	98.3829	11.0458	96.289		1.4969	0.189565														4.15472	0.526726	0.0591375
	1.46344	113.895	11.1737	94.0115		1.49968	1.42923			1.4997	98.082	10.9945	95.496		1.4997	0.235209														4.16246	0.527074	0.0590822
	1.46623	96.0774	11.0821	93.0404		1.50247	-0.0435648			1.5025	81.0675	11.1994	94.7029		1.5025	-1.21751														4.1702	0.437264	0.0604074
	1.46902	124.832	11.1842	92.0822		1.50525	2.54922			1.5053	109.354	11.2181	93.9127		1.5053	1.37646														4.17792	0.592021	0.0607326
	1.4718	100.082	11.0397	91.1401		1.50804	-0.983419			1.508	68.774	11.3808	93.1197		1.508	-2.13919														4.18566	0.37371	0.0618422
	1.47459	98.8928	11.1576	90.2073		1.51083	0.533928			1.5108	85.2951	11.4405	92.3267		1.5108	-0.614623														4.19341	0.465201	0.0623968
	1.47738	107.433	11.0607	89.2871		1.51362	1.78598			1.5136	98.7944	11.4089	91.5336		1.5136	0.636415														4.20115	0.540819	0.0624543
	1.48017	114.088	11.0678	88.3793		1.5164	1.18507			1.5164	91.3254	11.5284	90.7434		1.5164	0.050484														4.20887	0.50177	0.0633407
	1.48295	103.225	11.1047	87.487		1.51919	2.65447			1.5192	107.659	11.5814	89.9504		1.5192	1.52906														4.21661	0.593691	0.0638662
	1.48574	105.44	11.0415	86.6037		1.52198	1.63817			1.522	95.2706	11.6535	89.1573		1.522	0.524589														4.22436	0.527305	0.0644999
	1.48853	122.142	11.0921	85.7324		1.52477	0.903818			1.5248	85.9328	11.5936	88.3643		1.5248	-0.209728														4.2321	0.477368	0.0644042
	1.49132	104.724	11.0071	84.873		1.52755	2.59906			1.5276	104.888	11.5991	87.5741		1.5276	1.49269														4.23982	0.584791	0.0646695
	1.4941	109.602	10.9998	84.0285		1.53034	1.71797			1.5303	94.2764	11.7816	86.7811		1.5303	0.636187														4.24756	0.527551	0.0659275
	1.49689	98.3829	11.0458	83.1926		1.53313	2.7188			1.5331	105.141	11.6964	86.0094		1.5331	1.63568														4.2553	0.590492	0.0656894
	1.49968	98.082	10.9945	82.3683		1.53592	4.56615			1.5359	126.727	11.8418	85.3357		1.5359	3.49536														4.26305	0.714316	0.0667481
	1.50247	81.0675	11.1994	81.5554		1.5387	1.67871			1.5387	91.6551	11.7187	84.6644		1.5387	0.596542														4.27076	0.518501	0.0662938
	1.50525	109.354	11.2181	80.7566		1.54149	1.56807			1.5415	89.954	11.8852	83.9907		1.5415	0.501742														4.27851	0.510725	0.0674797
	1.50804	68.774	11.3808	79.9661		1.54428	0.429527			1.5443	75.7661	11.8847	83.317		1.5443	-0.635346														4.28625	0.43173	0.0677215
	1.51083	85.2951	11.4405	79.1867		1.54707	-0.526882			1.5471	63.7812	11.8315	82.6433		1.5471	-1.59423														4.294	0.364752	0.067662
	1.51362	98.7944	11.4089	78.4183		1.54985	3.24741			1.5499	108.117	11.9285	81.972		1.5499	2.19181														4.30171	0.620526	0.068462
	1.5164	91.3254	11.5284	77.6634		1.55264	-0.15748			1.5526	66.8868	11.8485	81.2983		1.5526	-1.21631														4.30946	0.385272	0.0682482
	1.51919	107.659	11.5814	76.9165		1.55543	2.08538			1.5554	93.2711	12.0538	80.6246		1.5554	1.04917														4.3172	0.53918	0.0696803
	1.52198	95.2706	11.6535	76.1802		1.55822	1.30076			1.5582	83.1132	11.9839	79.9509		1.5582	0.263879														4.32494	0.482184	0.0695247
	1.52477	85.9328	11.5936	75.4543		1.561	2.14332			1.561	92.4943	11.9289	79.2796		1.561	1.10779														4.33266	0.538526	0.0694529
	1.52755	104.888	11.5991	74.7413		1.56379	2.93406			1.5638	101.679	12.046	78.6058		1.5638	1.91542														4.3404	0.594117	0.0703861
	1.53034	94.2764	11.7816	74.036		1.56658	3.16055			1.5666	103.786	12.0338	77.9321		1.5666	2.14844														4.34815	0.608595	0.0705659
	1.53313	105.141	11.6964	73.3408		1.56937	1.47022			1.5694	82.7921	11.9802	77.2584		1.5694	0.461904														4.35589	0.48722	0.0705017
	1.53592	126.727	11.8418	72.6556		1.57215	2.57263			1.5721	94.5919	11.6522	76.5871		1.5721	1.54518														4.36361	0.558634	0.0688145
	1.5387	91.6551	11.7187	71.9828		1.57494	2.1484			1.5749	89.0213	11.6195	75.9472		1.5749	1.12519														4.37135	0.527603	0.0688652
	1.54149	89.954	11.8852	71.3172		1.57773	-0.616113			1.5777	56.3635	11.5982	75.3797		1.5777	-1.63958														4.37909	0.335234	0.0689829
	1.54428	75.7661	11.8847	70.6613		1.58052	3.20262			1.5805	99.6878	11.4653	74.8121		1.5805	2.16965														4.38684	0.595014	0.0684341
	1.54707	63.7812	11.8315	70.015		1.5833	0.630835			1.5833	69.7387	11.5726	74.2466		1.5833	-0.389532														4.39455	0.41772	0.0693173
	1.54985	108.117	11.9285	69.3803		1.58609	0.884775			1.5861	71.9178	11.3066	73.679		1.5861	-0.155767														4.4023	0.432292	0.0679633
	1.55264	66.8868	11.8485	68.7527		1.58888	1.98132			1.5889	84.0063	11.411	73.1115		1.5889	0.954763														4.41004	0.506733	0.0688323
	1.55543	93.2711	12.0538	68.1343		1.59167	2.51085			1.5917	89.3828	11.3483	72.5439		1.5917	1.48383														4.41779	0.54106	0.0686947
	1.55822	83.1132	11.9839	67.525		1.59445	1.91329			1.5945	82.0023	11.296	71.9784		1.5945	0.887385														4.4255	0.498119	0.0686171
	1.561	92.4943	11.9289	66.9268		1.59724	0.59168			1.5972	66.5445	11.2358	71.4109		1.5972	-0.433116														4.43325	0.405637	0.0684906
	1.56379	101.679	12.046	66.3353		1.60003	2.69365			1.6	89.558	11.192	70.8433		1.6	1.67215														4.44099	0.54783	0.0684617
	1.56658	103.786	12.0338	65.7526		1.60282	1.88025			1.6028	80.0654	11.2395	70.2757		1.6028	0.871008														4.44873	0.491473	0.0689923
	1.56937	82.7921	11.9802	65.1786		1.6056	1.14504			1.6056	71.2233	11.1441	69.7102		1.6056	0.135776														4.45645	0.438715	0.0686444
	1.57215	94.5919	11.6522	64.6151		1.60839	1.77088			1.6084	77.6359	11.0887	69.1427		1.6084	0.765933														4.46419	0.479878	0.0685408
	1.57494	89.0213	11.6195	64.058		1.61118	0.503298			1.6112	63.1435	11.129	68.5751		1.6112	-0.488058														4.47194	0.391654	0.0690286
	1.57773	56.3635	11.5982	63.5093		1.61397	0.549097			1.614	63.1962	11.1157	68.0076		1.614	-0.432847														4.47968	0.393339	0.0691854
	1.58052	99.6878	11.4653	62.9688		1.61675	1.62026			1.6168	74.687	11.1313	67.4855		1.6168	0.646959														4.4874	0.466462	0.069521
	1.5833	69.7387	11.5726	62.4383		1.61954	0.0557538			1.6195	56.8278	10.984	67.013		1.6195	-0.927276														4.49514	0.356147	0.0688383
	1.58609	71.9178	11.3066	61.914		1.62233	1.33458			1.6223	70.5148	11.0361	66.5405		1.6223	0.360118														4.50288	0.443449	0.0694029
	1.58888	84.0063	11.411	61.3975		1.62512	2.74328			1.6251	85.5858	11.0168	66.0679		1.6251	1.77165														4.51063	0.54008	0.0695205
	1.59167	89.3828	11.3483	60.8889		1.6279	1.55324			1.6279	72.1351	11.0646	65.5971		1.6279	0.590893														4.51834	0.45676	0.0700612
	1.59445	82.0023	11.296	60.3898		1.63069	-0.764383			1.6307	46.1293	11.0026	65.1246		1.6307	-1.72644														4.52609	0.293093	0.0699073
	1.59724	66.5445	11.2358	59.8965		1.63348	3.3885			1.6335	91.1186	10.9141	64.6521		1.6335	2.42498														4.53383	0.580925	0.0695825
	1.60003	89.558	11.192	59.4107		1.63627	1.72139			1.6363	72.6445	10.9826	64.1796		1.6363	0.770756														4.54158	0.464727	0.0702588
	1.60282	80.0654	11.2395	58.9323		1.63905	0.911338			1.639	63.2751	10.8908	63.7087		1.639	-0.0398134														4.54929	0.406165	0.0699081
	1.6056	71.2233	11.1441	58.4629		1.64184	0.214712			1.6418	55.317	10.9533	63.2362		1.6418	-0.722997														4.55704	0.356291	0.0705494
	1.60839	77.6359	11.0887	57.9991		1.64463	0.658393			1.6446	59.7481	10.8774	62.7637		1.6446	-0.277235														4.56478	0.386141	0.0702984
	1.61118	63.1435	11.129	57.5423		1.64742	0.498906			1.6474	57.6201	10.8365	62.2912		1.6474	-0.431052														4.57252	0.373653	0.0702723
	1.61397	63.1962	11.1157	57.0926		1.6502	1.85172			1.6502	72.1743	10.9769	61.8203		1.6502	0.943254														4.58024	0.469614	0.0714229
	1.61675	74.687	11.1313	56.6514		1.65299	3.57206			1.653	90.1445	10.8222	61.3478		1.653	2.66089														4.58798	0.588525	0.0706545
	1.61954	56.8278	10.984	56.2154		1.65578	1.00278			1.6558	62.0491	10.8875	60.8753		1.6558	0.107812														4.59573	0.406468	0.0713214
	1.62233	70.5148	11.0361	55.7862		1.65857	1.025			1.6586	61.9242	10.871	60.4549		1.6586	0.135158														4.60347	0.407018	0.0714531
	1.62512	85.5858	11.0168	55.3636		1.66135	1.66909			1.6614	68.522	10.8346	60.0707		1.6614	0.780029														4.61119	0.451895	0.0714529
	1.6279	72.1351	11.0646	54.9491		1.66414	0.847209			1.6641	59.3667	10.9391	59.6851		1.6641	-0.0291066														4.61893	0.392833	0.0723849
	1.63069	46.1293	11.0026	54.5395		1.66693	2.70294			1.6669	78.7989	10.7415	59.2995		1.6669	1.81533														4.62667	0.523167	0.0713156
	1.63348	91.1186	10.9141	54.1362		1.66972	1.08448			1.6697	61.1935	10.8409	58.914		1.6697	0.210269														4.63442	0.407641	0.0722166
	1.63627	72.6445	10.9826	53.7392		1.6725	0.372271			1.6725	53.139	10.8104	58.5297		1.6725	-0.498659														4.64213	0.355166	0.0722539
	1.63905	63.2751	10.8908	53.3499		1.67529	1.81586			1.6753	68.3824	10.7861	58.1442		1.6753	0.949203														4.64988	0.458574	0.0723318
	1.64184	55.317	10.9533	52.9652		1.67808	1.24419			1.6781	61.9466	10.8212	57.7586		1.6781	0.387018														4.65762	0.4168	0.072809
	1.64463	59.7481	10.8774	52.5865		1.68087	0.857069			1.6809	57.3516	10.7073	57.373		1.6809	-0.00199864														4.66537	0.387168	0.0722828
	1.64742	57.6201	10.8365	52.2137		1.68365	2.62186			1.6837	76.2049	10.8063	56.9888		1.6837	1.77823														4.67308	0.516145	0.0731921
	1.6502	72.1743	10.9769	51.8481		1.68644	1.43076			1.6864	62.91	10.7191	56.6032		1.6864	0.58837														4.68083	0.427511	0.0728425
	1.65299	90.1445	10.8222	51.4869		1.68923	2.68394			1.6892	76.112	10.7426	56.2176		1.6892	1.85192														4.68857	0.518939	0.0732441
	1.65578	62.0491	10.8875	51.1313		1.69202	1.53985			1.692	63.5041	10.7244	55.832		1.692	0.715387														4.69631	0.434408	0.073362
	1.65857	61.9242	10.871	50.7814		1.6948	0.571202			1.6948	52.7911	10.6528	55.4478		1.6948	-0.24939														4.70403	0.362312	0.0731114
	1.66135	68.522	10.8346	50.4381		1.69759	1.90683			1.6976	66.9722	10.7752	55.0622		1.6976	1.10532														4.71177	0.461153	0.0741956
	1.66414	59.3667	10.9391	50.099		1.70038	0.246844			1.7004	48.7721	10.6237	54.7295		1.7004	-0.560765														4.71952	0.336937	0.073393
	1.66693	78.7989	10.7415	49.7653		1.70317	1.03417			1.7032	56.944	10.7004	54.4155		1.7032	0.2363														4.72726	0.394684	0.0741653
	1.66972	61.1935	10.8409	49.4368		1.70595	0.971648			1.706	55.9681	10.6588	54.1027		1.706	0.17501														4.73498	0.389187	0.0741187
	1.6725	53.139	10.8104	49.1146		1.70874	0.912128			1.7087	55.0424	10.628	53.7887		1.7087	0.117962														4.74272	0.384003	0.0741464
	1.67529	68.3824	10.7861	48.7963		1.71153	1.43026			1.7115	60.361	10.6777	53.4747		1.7115	0.644924														4.75046	0.422485	0.0747364
	1.67808	61.9466	10.8212	48.483		1.71432	1.08571			1.7143	56.313	10.5728	53.1607		1.7143	0.298152														4.75821	0.395437	0.0742439
	1.68087	57.3516	10.7073	48.1747		1.7171	1.997			1.7171	65.8466	10.6474	52.8478		1.7171	1.22084														4.76592	0.463885	0.0750105
	1.68365	76.2049	10.8063	47.8723		1.71989	2.44905			1.7199	70.2732	10.5905	52.5338		1.7199	1.67503														4.77367	0.496679	0.074852
	1.68644	62.91	10.7191	47.5735		1.72268	0.96597			1.7227	54.3234	10.5907	52.2198		1.7227	0.198627														4.78141	0.385196	0.0750968
	1.68923	76.112	10.7426	47.2795		1.72547	2.81919			1.7255	73.7557	10.6067	51.9058		1.7255	2.06001														4.78916	0.524682	0.075454
	1.69202	63.5041	10.7244	46.9901		1.72825	0.545618			1.7283	49.3492	10.5035	51.5929		1.7283	-0.213615														4.79687	0.352191	0.0749602
	1.6948	52.7911	10.6528	46.7062		1.73104	3.29139			1.731	78.2089	10.58	51.2789		1.731	2.54537														4.80462	0.559958	0.0757507
	1.69759	66.9722	10.7752	46.4257		1.73383	1.55393			1.7338	59.4221	10.4669	50.9649		1.7338	0.807995														4.81236	0.426822	0.0751822
	1.70038	48.7721	10.6237	46.1497		1.73662	2.038			1.7366	64.2993	10.4844	50.6509		1.7366	1.30178														4.8201	0.463341	0.0755506
	1.70317	56.944	10.7004	45.878		1.7394	0.798827			1.7394	51.0746	10.4696	50.338		1.7394	0.0703561														4.82782	0.369224	0.0756859
	1.70595	55.9681	10.6588	45.6115		1.74219	1.41866			1.7422	57.2653	10.413	50.0776		1.7422	0.690262														4.83556	0.415305	0.0755185
	1.70874	55.0424	10.628	45.3483		1.74498	0.215342			1.745	44.5457	10.5321	49.8246		1.745	-0.50122														4.84331	0.324095	0.0766268
	1.71153	60.361	10.6777	45.0891		1.74777	-0.476828			1.7478	37.1067	10.4006	49.5717		1.7478	-1.19849														4.85105	0.270836	0.0759121
	1.71432	56.313	10.5728	44.834		1.75055	1.70022			1.7506	59.6106	10.4413	49.3196		1.7506	0.985605														4.85877	0.436474	0.076452
	1.7171	65.8466	10.6474	44.5837		1.75334	1.65852			1.7533	58.8992	10.3987	49.0666		1.7533	0.945561														4.86651	0.432641	0.0763829
	1.71989	70.2732	10.5905	44.3365		1.75613	0.545386			1.7561	47.1426	10.4372	48.8137		1.7561	-0.16011														4.87426	0.347386	0.0769098
	1.72268	54.3234	10.5907	44.0931		1.75892	0.93806			1.7589	51.0466	10.4424	48.5607		1.7589	0.238058														4.882	0.37735	0.0771932
	1.72547	73.7557	10.6067	43.8534		1.7617	0.902152			1.7617	50.4109	10.3702	48.3086		1.7617	0.202725														4.88972	0.37383	0.0769016
	1.72825	49.3492	10.5035	43.6183		1.76449	0.795358			1.7645	49.1337	10.4001	48.0556		1.7645	0.103662														4.89746	0.365513	0.0773681
	1.73104	78.2089	10.58	43.386		1.76728	2.57431			1.7673	67.308	10.3471	47.8027		1.7673	1.8851														4.9052	0.502299	0.0772172
	1.73383	59.4221	10.4669	43.1573		1.77007	0.87919			1.7701	49.6241	10.3965	47.5497		1.7701	0.199529														4.91295	0.3715	0.077831
	1.73662	64.2993	10.4844	42.9321		1.77285	1.76875			1.7729	58.6335	10.3656	47.2976		1.7729	1.09361														4.92066	0.440327	0.077844
	1.7394	51.0746	10.4696	42.7112		1.77564	2.04736			1.7756	61.1331	10.265	47.0447		1.7756	1.37247														4.92841	0.460545	0.0773312
	1.74219	57.2653	10.413	42.4928		1.77843	1.67407			1.7784	57.3799	10.4192	46.7917		1.7784	1.01622														4.93615	0.433629	0.0787398
	1.74498	44.5457	10.5321	42.2777		1.78122	1.46035			1.7812	54.7751	10.2816	46.5398		1.7812	0.800975														4.94389	0.415245	0.0779434
	1.74777	37.1067	10.4006	42.066		1.784	-1.11851			1.784	27.9902	10.3677	46.3431		1.784	-1.7702														4.95161	0.212854	0.0788421
	1.75055	59.6106	10.4413	41.8581		1.78679	1.46503			1.7868	54.5215	10.3117	46.1457		1.7868	0.812262														4.95935	0.415911	0.0786617
	1.75334	58.8992	10.3987	41.6527		1.78958	0.650525			1.7896	45.9779	10.3498	45.9482		1.7896	0.00286962														4.9671	0.351833	0.0791987
	1.75613	47.1426	10.4372	41.4503		1.79237	1.52711			1.7924	54.9357	10.3841	45.7508		1.7924	0.884516														4.97484	0.421692	0.0797094
	1.75892	51.0466	10.4424	41.251		1.79515	3.1042			1.7952	70.9868	10.3321	45.5541		1.7952	2.46152														4.98256	0.546594	0.0795566
	1.7617	50.4109	10.3702	41.0554		1.79794	1.02472			1.7979	49.3373	10.3305	45.3566		1.7979	0.385335														4.9903	0.381076	0.0797916
	1.76449	49.1337	10.4001	40.8619		1.80073	2.10226			1.8007	60.1436	10.252	45.1592		1.8007	1.46161														4.99805	0.465985	0.0794308
	1.76728	67.308	10.3471	40.6714		1.80352	2.78605			1.8035	67.2254	10.3344	44.9618		1.8035	2.15432														5.00579	0.522469	0.0803178
	1.77007	49.6241	10.3965	40.4836		1.8063	1.78244			1.8063	56.6345	10.2986	44.765		1.8063	1.15254														5.01351	0.441516	0.080287
	1.77285	58.6335	10.3656	40.2993		1.80909	0.563934			1.8091	43.9056	10.2519	44.5676		1.8091	-0.0645734														5.02125	0.343341	0.08017
	1.77564	61.1331	10.265	40.117		1.81188	0.0300496			1.8119	38.2812	10.2697	44.3701		1.8119	-0.5929														5.02899	0.300282	0.0805567
	1.77843	57.3799	10.4192	39.9374		1.81467	0.951798			1.8147	47.5657	10.2361	44.1727		1.8147	0.331474														5.03674	0.374261	0.0805403
	1.78122	54.7751	10.2816	39.7604		1.81745	0.657145			1.8175	44.4552	10.3163	43.976		1.8175	0.0464508														5.04445	0.350859	0.0814205
	1.784	27.9902	10.3677	39.5866		1.82024	3.28725			1.8202	71.2124	10.2463	43.7785		1.8202	2.67744														5.0522	0.563765	0.0811166
	1.78679	54.5215	10.3117	39.4146		1.82303	3.07749			1.823	68.6676	10.1645	43.5882		1.823	2.46735														5.05994	0.545286	0.0807161
	1.78958	45.9779	10.3498	39.2451		1.82582	0.581073			1.8258	43.1993	10.2476	43.4352		1.8258	-0.02302														5.06768	0.344095	0.081625
	1.79237	54.9357	10.3841	39.078		1.8286	1.95743			1.8286	57.0495	10.1891	43.2829		1.8286	1.35111														5.0754	0.4558	0.0814063
	1.79515	70.9868	10.3321	38.9139		1.83139	1.75396			1.8314	54.9781	10.2689	43.1299		1.8314	1.15379														5.08314	0.440592	0.0822947
	1.79794	49.3373	10.3305	38.7514		1.83418	1.97733			1.8342	56.8774	10.1384	42.977		1.8342	1.37106														5.09089	0.457203	0.0814964
	1.80073	60.1436	10.252	38.5912		1.83697	2.08027			1.837	57.9607	10.2223	42.8241		1.837	1.48074														5.09863	0.467329	0.0824213
	1.80352	67.2254	10.3344	38.4332		1.83975	1.42973			1.8397	51.1407	10.1962	42.6717		1.8397	0.830604														5.10635	0.41359	0.0824599
	1.8063	56.6345	10.2986	38.2779		1.84254	1.76195			1.8425	54.3048	10.1441	42.5187		1.8425	1.16187														5.11409	0.440512	0.0822869
	1.80909	43.9056	10.2519	38.1242		1.84533	3.16272			1.8453	68.5908	10.2093	42.3658		1.8453	2.56874														5.12184	0.558083	0.0830672
	1.81188	38.2812	10.2697	37.9726		1.84812	0.959021			1.8481	45.8666	10.1076	42.2129		1.8481	0.36148														5.12958	0.37432	0.0824887
	1.81467	47.5657	10.2361	37.823		1.8509	2.55929			1.8509	62.1243	10.1893	42.0605		1.8509	1.9691														5.1373	0.508525	0.0834058
	1.81745	44.4552	10.3163	37.6759		1.85369	0.708692			1.8537	43.0891	10.1137	41.9075		1.8537	0.116832														5.14504	0.353775	0.083037
	1.82024	71.2124	10.2463	37.5303		1.85648	1.67252			1.8565	52.6637	10.0841	41.7546		1.8565	1.08181														5.15278	0.433688	0.0830429
	1.82303	68.6676	10.1645	37.3865		1.85927	-0.640422			1.8593	29.1463	10.195	41.6017		1.8593	-1.22172														5.16053	0.240743	0.0842085
	1.82582	43.1993	10.2476	37.2447		1.86205	2.35778			1.8621	59.2642	10.0558	41.4493		1.8621	1.7716														5.16824	0.490977	0.0833073
	1.8286	57.0495	10.1891	37.1051		1.86484	0.712874			1.8648	42.6779	10.16	41.3056		1.8648	0.135069														5.17599	0.354627	0.0844232
	1.83139	54.9781	10.2689	36.9669		1.86763	0.18151			1.8676	37.1464	10.0799	41.1837		1.8676	-0.40053														5.18373	0.309588	0.0840083
	1.83418	56.8774	10.1384	36.8304		1.87042	2.61891			1.8704	61.4757	10.0332	41.0618		1.8704	2.03464														5.19147	0.513886	0.083869
	1.83697	57.9607	10.2223	36.6956		1.8732	1.96449			1.8732	54.9656	10.1203	40.9404		1.8732	1.38585														5.19919	0.460834	0.0848487
	1.83975	51.1407	10.1962	36.5629		1.87599	1.65845			1.876	51.6065	10.0314	40.8185		1.876	1.07542														5.20693	0.433961	0.0843545
	1.84254	54.3048	10.1441	36.4314		1.87878	0.186877			1.8788	36.7469	10.1152	40.6966		1.8788	-0.390472														5.21468	0.309926	0.0853121
	1.84533	68.5908	10.2093	36.3016		1.88157	0.722244			1.8816	41.965	9.99732	40.5747		1.8816	0.139067														5.22242	0.354988	0.0845687
	1.84812	45.8666	10.1076	36.1732		1.88435	2.42515			1.8844	59.024	10.0571	40.4532		1.8844	1.84654														5.23014	0.500769	0.0853256
	1.8509	62.1243	10.1893	36.0469		1.88714	0.524809			1.8871	39.8062	10.0648	40.3314		1.8871	-0.0521819														5.23788	0.338723	0.0856444
	1.85369	43.0891	10.1137	35.9216		1.88993	2.26105			1.8899	57.0465	10.0091	40.2095		1.8899	1.68217														5.24563	0.486862	0.0854222
	1.85648	52.6637	10.0841	35.7978		1.89272	2.6118			1.8927	60.6524	10.0868	40.0876		1.8927	2.03878														5.25337	0.519166	0.0863396
	1.85927	29.1463	10.195	35.6754		1.8955	0.98384			1.8955	44.0703	10.0309	39.9661		1.8955	0.409156														5.26109	0.378337	0.0861142
	1.86205	59.2642	10.0558	35.5548		1.89829	0.810509			1.8983	42.3468	10.1799	39.8442		1.8983	0.245837														5.26883	0.364612	0.0876504
	1.86484	42.6779	10.16	35.4351		1.90108	0.788996			1.9011	41.9686	10.1107	39.7223		1.9011	0.222171														5.27657	0.362418	0.0873104
	1.86763	37.1464	10.0799	35.3168		1.90387	1.09013			1.9039	44.9101	10.1111	39.6004		1.9039	0.525136														5.28432	0.388959	0.0875704
	1.87042	61.4757	10.0332	35.1997		1.90665	2.0834			1.9067	54.9911	10.1784	39.4887		1.9067	1.52307														5.29203	0.477661	0.0884113
	1.8732	54.9656	10.1203	35.0844		1.90944	3.21958			1.9094	66.3565	10.1482	39.3891		1.9094	2.65736														5.29978	0.57807	0.0884067
	1.87599	51.6065	10.0314	34.9699		1.91223	1.60674			1.9122	49.9559	10.1903	39.2894		1.9122	1.04673														5.30752	0.436468	0.0890334
	1.87878	36.7469	10.1152	34.8566		1.91502	1.04603			1.915	44.091	10.1415	39.1898		1.915	0.483282														5.31526	0.386351	0.0888655
	1.88157	41.965	9.99732	34.7445		1.9178	1.24366			1.9178	45.9925	10.1382	39.0905		1.9178	0.680791														5.32298	0.404184	0.0890949
	1.88435	59.024	10.0571	34.634		1.92059	0.693391			1.9206	40.3119	10.1331	38.9909		1.9206	0.130365														5.33072	0.355294	0.0893095
	1.88714	39.8062	10.0648	34.5241		1.92338	1.91551			1.9234	52.5643	10.1154	38.8912		1.9234	1.35171														5.33847	0.464629	0.0894128
	1.88993	57.0465	10.0091	34.4154		1.92617	1.07465			1.9262	44.0324	10.1808	38.7916		1.9262	0.514773														5.34621	0.390343	0.0902524
	1.89272	60.6524	10.0868	34.3077		1.92895	1.73716			1.929	50.4953	10.0735	38.6923		1.929	1.17169														5.35393	0.448929	0.0895587
	1.8955	44.0703	10.0309	34.2015		1.93174	1.1419			1.9317	44.4848	10.1444	38.5927		1.9317	0.580823														5.36167	0.396638	0.09045
	1.89829	42.3468	10.1799	34.0959		1.93453	0.384721			1.9345	36.6812	10.0712	38.493		1.9345	-0.179899														5.36942	0.328004	0.090057
	1.90108	41.9686	10.1107	33.9913		1.93732	2.69832			1.9373	59.7687	10.0269	38.3934		1.9373	2.1318														5.37716	0.535997	0.0899201
	1.90387	44.9101	10.1111	33.8877		1.9401	3.05871			1.9401	63.2882	10.0264	38.2941		1.9401	2.49283														5.38488	0.569189	0.0901737
	1.90665	54.9911	10.1784	33.7854		1.94289	0.264037			1.9429	35.1606	9.97057	38.1945		1.9429	-0.304286														5.39262	0.317131	0.0899294
	1.90944	66.3565	10.1482	33.6836		1.94568	1.17665			1.9457	44.2859	10.0705	38.0948		1.9457	0.614776														5.40036	0.400584	0.0910915
	1.91223	49.9559	10.1903	33.5827		1.94847	1.87991			1.9485	51.1078	9.98046	38.0081		1.9485	1.31253														5.40811	0.463618	0.0905364
	1.91502	44.091	10.1415	33.4827		1.95125	1.85829			1.9512	50.7324	9.943	37.9311		1.9512	1.28747														5.41582	0.461526	0.0904542
	1.9178	45.9925	10.1382	33.384		1.95404	1.57131			1.954	47.8864	10.0049	37.8537		1.954	1.00278														5.42357	0.436882	0.0912782
	1.92059	40.3119	10.1331	33.2857		1.95683	2.0721			1.9568	52.6933	9.94971	37.7764		1.9568	1.49923														5.43131	0.482111	0.0910337
	1.92338	52.5643	10.1154	33.1882		1.95962	1.19222			1.9596	43.9397	10.0248	37.6991		1.9596	0.622516														5.43906	0.403168	0.0919822
	1.92617	44.0324	10.1808	33.0916		1.96241	1.84012			1.9624	50.1669	9.92699	37.6217		1.9624	1.26375														5.4468	0.461617	0.0913445
	1.92895	50.4953	10.0735	32.996		1.96519	0.137479			1.9652	33.185	9.98041	37.5447		1.9652	-0.436826														5.45451	0.306222	0.0920964
	1.93174	44.4848	10.1444	32.9009		1.96798	1.05612			1.968	42.3174	10.0286	37.4673		1.968	0.483627														5.46226	0.391603	0.0928044
	1.93453	36.6812	10.0712	32.8066		1.97077	1.06927			1.9708	42.2225	9.89723	37.39		1.9708	0.488268														5.47	0.391833	0.0918482
	1.93732	59.7687	10.0269	32.7129		1.97356	2.12077			1.9736	52.7609	9.99974	37.3127		1.9736	1.54486														5.47775	0.491019	0.0930625
	1.9401	63.2882	10.0264	32.6203		1.97634	0.850676			1.9763	39.8449	9.84641	37.2356		1.9763	0.265														5.48546	0.371862	0.0918939
	1.94289	35.1606	9.97057	32.528		1.97913	1.62441			1.9791	47.5541	9.95452	37.1583		1.9791	1.04433														5.49321	0.445063	0.0931654
	1.94568	44.2859	10.0705	32.4364		1.98192	1.49867			1.9819	46.1879	9.93434	37.081		1.9819	0.916709														5.50095	0.433497	0.0932388
	1.94847	51.1078	9.98046	32.3454		1.98471	0.108256			1.9847	32.2851	9.87843	37.0036		1.9847	-0.477657														5.50869	0.303866	0.0929752
	1.95125	50.7324	9.943	32.2554		1.98749	1.2225			1.9875	43.2461	9.90887	36.9266		1.9875	0.637762														5.51641	0.408171	0.0935232
	1.95404	47.8864	10.0049	32.1656		1.99028	1.43863			1.9903	45.1913	9.83003	36.8548		1.9903	0.848065														5.52415	0.427728	0.0930398
	1.95683	52.6933	9.94971	32.0765		1.99307	2.13829			1.9931	52.1842	9.92257	36.7852		1.9931	1.55192														5.5319	0.495302	0.0941791
	1.95962	43.9397	10.0248	31.9879		1.99586	1.45405			1.9959	45.2193	9.8584	36.7156		1.9959	0.862584														5.53964	0.430397	0.0938322
	1.96241	50.1669	9.92699	31.9		1.99864	0.957032			1.9986	40.2427	9.8632	36.6462		1.9986	0.364638														5.54736	0.384097	0.0941396
	1.96519	33.185	9.98041	31.8129		2.00143	2.85462			2.0014	58.7859	9.83108	36.5766		2.0014	2.25909														5.5551	0.562651	0.0940952
	1.96798	42.3174	10.0286	31.726		2.00422	2.14134			2.0042	51.6772	9.82387	36.507		2.0042	1.54422														5.56285	0.495992	0.0942886
	1.97077	42.2225	9.89723	31.6397		2.00701	-1.31581			2.007	17.5746	9.86905	36.4374		2.007	-1.91131														5.57059	0.169149	0.0949861
	1.97356	52.7609	9.99974	31.5538		2.00979	0.926802			2.0098	39.5297	9.76401	36.368		2.0098	0.323812														5.57831	0.381514	0.0942356
	1.97634	39.8449	9.84641	31.4688		2.01258	2.05285			2.0126	50.5659	9.82309	36.2984		2.0126	1.45245														5.58605	0.489383	0.0950692
	1.97913	47.5541	9.95452	31.3839		2.01537	0.780135			2.0154	37.995	9.83663	36.2288		2.0154	0.179553														5.59379	0.368741	0.0954644
	1.98192	46.1879	9.93434	31.2996		2.01816	0.211883			2.0182	32.3118	9.76861	36.1592		2.0182	-0.393853														5.60154	0.314454	0.0950669
	1.98471	32.2851	9.87843	31.2157		2.02094	0.557456			2.0209	35.645	9.83306	36.0898		2.0209	-0.0452352														5.60925	0.347849	0.0959579
	1.98749	43.2461	9.90887	31.1325		2.02373	0.241237			2.0237	32.4302	9.72154	36.0202		2.0237	-0.369283														5.617	0.317351	0.0951318
	1.99028	45.1913	9.83003	31.0495		2.02652	2.11057			2.0265	50.7198	9.8139	35.9506		2.0265	1.50493														5.62474	0.497697	0.0963005
	1.99307	52.1842	9.92257	30.9669		2.02931	1.91562			2.0293	48.5956	9.74435	35.881		2.0293	1.30482														5.63248	0.478166	0.0958815
	1.99586	45.2193	9.8584	30.8847		2.03209	1.69913			2.0321	46.4588	9.77372	35.8128		2.0321	1.08925														5.6402	0.458395	0.0964342
	1.99864	40.2427	9.8632	30.8033		2.03488	1.44348			2.0349	43.8404	9.7442	35.7445		2.0349	0.830843														5.64794	0.433748	0.0964071
	2.00143	58.7859	9.83108	30.7219		2.03767	0.253444			2.0377	32.1741	9.77019	35.6762		2.0377	-0.358447														5.65569	0.319198	0.0969295
	2.00422	51.6772	9.82387	30.641		2.04046	3.06111			2.0405	59.6249	9.8015	35.608		2.0405	2.45033														5.66343	0.593156	0.0975066
	2.00701	17.5746	9.86905	30.5604		2.04324	-0.556514			2.0432	24.1534	9.68889	35.5399		2.0432	-1.17521														5.67115	0.240936	0.0966491
	2.00979	39.5297	9.76401	30.4804		2.04603	2.3532			2.046	52.3616	9.72812	35.4717		2.046	1.73619														5.67889	0.523747	0.0973057
	2.01258	50.5659	9.82309	30.4006		2.04882	1.16996			2.0488	40.795	9.74502	35.4034		2.0488	0.553267														5.68664	0.409166	0.0977408
	2.01537	37.995	9.83663	30.3211		2.05161	0.955938			2.0516	38.596	9.70534	35.3351		2.0516	0.33599														5.69438	0.388165	0.0976081
	2.01816	32.3118	9.76861	30.242		2.05439	0.177862			2.0544	30.9801	9.76429	35.2671		2.0544	-0.439049														5.7021	0.312416	0.0984672
	2.02094	35.645	9.83306	30.1635		2.05718	3.05132			2.0572	58.5446	9.62732	35.1988		2.0572	2.42495														5.70984	0.591993	0.0973499
	2.02373	32.4302	9.72154	30.085		2.05997	1.43776			2.06	43.0235	9.68832	35.1306		2.06	0.814682														5.71758	0.436227	0.0982326
	2.02652	50.7198	9.8139	30.0069		2.06276	0.400308			2.0628	32.9015	9.69704	35.0623		2.0628	-0.222831														5.72533	0.334502	0.0985875
	2.02931	48.5956	9.74435	29.9291		2.06554	0.777942			2.0655	36.5062	9.71833	34.9943		2.0655	0.155572														5.73304	0.372151	0.0990705
	2.03209	46.4588	9.77372	29.852		2.06833	0.853783			2.0683	37.1438	9.68829	34.926		2.0683	0.228916														5.74079	0.379674	0.0990312
	2.03488	43.8404	9.7442	29.7748		2.07112	3.1147			2.0711	58.8196	9.63852	34.8577		2.0711	2.48606														5.74853	0.602862	0.0987885
	2.03767	32.1741	9.77019	29.6979		2.07391	1.19434			2.0739	40.3187	9.70704	34.7883		2.0739	0.569731														5.75627	0.414354	0.099759
	2.04046	59.6249	9.8015	29.6214		2.07669	0.928975			2.0767	37.5981	9.62965	34.7191		2.0767	0.298972														5.76399	0.387431	0.0992292
	2.04324	24.1534	9.68889	29.5454		2.07948	0.418512			2.0795	32.6253	9.66687	34.6497		2.0795	-0.209416														5.77173	0.337093	0.0998805
	2.04603	52.3616	9.72812	29.4694		2.08227	2.10489			2.0823	48.7943	9.63816	34.5802		2.0823	1.47477														5.77948	0.505509	0.0998512
	2.04882	40.795	9.74502	29.3937		2.08506	1.35718			2.0851	41.5187	9.64051	34.5108		2.0851	0.726922														5.78722	0.431287	0.100143
	2.05161	38.596	9.70534	29.3183		2.08784	1.3041			2.0878	40.9828	9.67712	34.4416		2.0878	0.675945														5.79494	0.426856	0.100792
	2.05439	30.9801	9.76429	29.2434		2.09063	0.458545			2.0906	32.6981	9.61083	34.3721		2.0906	-0.174179														5.80268	0.341477	0.100369
	2.05718	58.5446	9.62732	29.1686		2.09342	1.55146			2.0934	43.3066	9.72448	34.3027		2.0934	0.9259														5.81043	0.453474	0.101827
	2.05997	43.0235	9.68832	29.094		2.09621	1.72593			2.0962	45.1794	9.86786	34.2333		2.0962	1.10927														5.81817	0.474346	0.103604
	2.06276	32.9015	9.69704	29.0197		2.09899	1.0873			2.099	38.8615	9.91837	34.1641		2.099	0.473606														5.82589	0.409097	0.104411
	2.06554	36.5062	9.71833	28.9459		2.10178	3.95864			2.1018	67.4229	9.95709	34.0946		2.1018	3.34719														5.83363	0.711652	0.105097
	2.06833	37.1438	9.68829	28.8721		2.10457	1.21403			2.1046	39.9931	9.9317	34.0252		2.1046	0.600894														5.84137	0.423251	0.105108
	2.07112	58.8196	9.63852	28.7985		2.10736	1.76577			2.1074	45.6408	10.0667	33.9557		2.1074	1.16077														5.84912	0.484301	0.10682
	2.07391	40.3187	9.70704	28.7252		2.11014	-0.418099			2.1101	23.596	10.0438	33.8865		2.1101	-1.02456														5.85683	0.251042	0.106858
	2.07669	37.5981	9.62965	28.6524		2.11293	0.24339			2.1129	30.1905	10.1282	33.8169		2.1129	-0.35805														5.86458	0.322052	0.108041
	2.07948	32.6253	9.66687	28.5796		2.11572	0.300607			2.1157	30.6838	10.0733	33.7456		2.1157	-0.303952														5.87232	0.328179	0.107739
	2.08227	48.7943	9.63815	28.5071		2.11851	1.80172			2.1185	45.7151	10.062	33.6744		2.1185	1.19665														5.88006	0.490237	0.107903
	2.08506	41.5187	9.64051	28.4348		2.12129	0.561091			2.1213	33.2331	10.1873	33.6035		2.1213	-0.036359														5.88778	0.357319	0.109533
	2.08784	40.9828	9.67712	28.3629		2.12408	0.388683			2.1241	31.3998	10.1669	33.5323		2.1241	-0.209749														5.89552	0.338496	0.109602
	2.09063	32.6981	9.61083	28.2911		2.12687	1.60788			2.1269	43.9133	10.2831	33.4611		2.1269	1.01644														5.90327	0.474639	0.111146
	2.09342	43.3066	9.72448	28.2195		2.12966	1.5826			2.1297	43.3984	10.1653	33.3899		2.1297	0.984575														5.91101	0.470305	0.11016
	2.09621	45.1794	9.86786	28.1482		2.13244	-0.271764			2.1324	24.4428	10.3027	33.3189		2.1324	-0.861531														5.91873	0.265577	0.111942
	2.09899	38.8615	9.91837	28.0773		2.13523	2.36325			2.1352	51.5707	10.3231	33.2477		2.1352	1.77495														5.92647	0.561795	0.112457
	2.10178	67.4229	9.95709	28.0064		2.13802	0.927599			2.138	36.6542	10.2927	33.1765		2.138	0.33788														5.93422	0.400343	0.112419
	2.10457	39.9931	9.9317	27.9357		2.14081	-0.140388			2.1408	25.5817	10.3812	33.1053		2.1408	-0.724733														5.94196	0.280137	0.113681
	2.10736	45.6408	10.0667	27.8653		2.14359	2.38316			2.1436	51.602	10.335	33.0343		2.1436	1.79658														5.94968	0.566546	0.11347
	2.11014	23.596	10.0438	27.7953		2.14638	1.21449			2.1464	39.5894	10.4443	32.9631		2.1464	0.634442														5.95742	0.43579	0.114968
	2.11293	30.1905	10.1282	27.7254		2.14917	1.88072			2.1492	46.4848	10.4464	32.8919		2.1492	1.3012														5.96516	0.513024	0.11529
	2.11572	30.6838	10.0733	27.6557		2.15196	2.80493			2.152	56.0072	10.423	32.8207		2.152	2.22455														5.97291	0.619723	0.115331
	2.11851	45.7151	10.062	27.5862		2.15474	0.392547			2.1547	30.8322	10.5134	32.7478		2.1547	-0.182206														5.98062	0.342042	0.116632
	2.12129	33.2331	10.1873	27.5171		2.15753	-0.610654			2.1575	20.209	10.5297	32.6695		2.1575	-1.18337														5.98837	0.224773	0.117116
	2.12408	31.3998	10.1669	27.4481		2.16032	1.60668			2.1603	43.2214	10.3619	32.5912		2.1603	1.02589														5.99611	0.48197	0.115547
	2.12687	43.9133	10.2831	27.3793		2.16311	2.01281			2.1631	47.0706	10.2161	32.5129		2.1631	1.42498														6.00386	0.52625	0.114216
	2.12966	43.3984	10.1653	27.3108		2.16589	1.81024			2.1659	44.7697	10.1243	32.4349		2.1659	1.21834														6.01157	0.501814	0.113481
	2.13244	24.4428	10.3027	27.2427		2.16868	0.568238			2.1687	32.1509	10.1607	32.3566		2.1687	-0.0202447														6.01931	0.361301	0.114182
	2.13523	51.5707	10.3231	27.1746		2.17147	0.174271			2.1715	28.0709	10.0912	32.2783		2.1715	-0.416938														6.02706	0.316264	0.113694
	2.13802	36.6542	10.2927	27.1067		2.17426	0.779303			2.1743	34.069	10.0364	32.2		2.1743	0.186222														6.0348	0.384828	0.113367
	2.14081	25.5817	10.3812	27.0391		2.17704	1.70993			2.177	43.2956	10.0075	32.1219		2.177	1.11653														6.04252	0.4903	0.113329
	2.14359	51.602	10.335	26.972		2.17983	1.96389			2.1798	45.7105	9.97571	32.0436		2.1798	1.37002														6.05026	0.518975	0.113259
	2.14638	39.5894	10.4443	26.9049		2.18262	1.86095			2.1826	44.6007	9.96545	31.9653		2.1826	1.26792														6.05801	0.507672	0.113433
	2.14917	46.4848	10.4464	26.838		2.18541	1.86338			2.1854	44.5212	9.9439	31.887		2.1854	1.27055														6.06575	0.508064	0.113477
	2.15196	56.0072	10.423	26.7714		2.18819	1.37487			2.1882	39.5628	9.91658	31.809		2.1882	0.781903														6.07347	0.452629	0.113453
	2.15474	30.8322	10.5134	26.7052		2.19098	1.33858			2.191	39.1371	9.9145	31.7307		2.191	0.747027														6.08121	0.448901	0.113719
	2.15753	20.209	10.5297	26.639		2.19377	0.658326			2.1938	32.3091	9.88294	31.6524		2.1938	0.0664478														6.08895	0.371529	0.113646
	2.16032	43.2214	10.3619	26.5731		2.19656	2.49261			2.1966	50.3304	9.86518	31.5713		2.1966	1.90155														6.0967	0.580232	0.11373
	2.16311	47.0706	10.2161	26.5075		2.19934	0.915497			2.1993	34.6475	9.79697	31.4865		2.1993	0.322651														6.10441	0.400444	0.11323
	2.16589	44.7697	10.1243	26.4423		2.20213	0.938276			2.2021	34.855	9.84636	31.4015		2.2021	0.350739														6.11216	0.403866	0.11409
	2.16868	32.1509	10.1607	26.3772		2.20492	-0.21893			2.2049	23.4081	9.80451	31.3165		2.2049	-0.806608														6.1199	0.271918	0.113893
	2.17147	28.0709	10.0912	26.3123		2.20771	0.156882			2.2077	27.0304	9.79842	31.2315		2.2077	-0.428753														6.12765	0.314791	0.11411
	2.17426	34.069	10.0364	26.2476		2.21049	0.169427			2.2105	27.0865	9.76347	31.1468		2.2105	-0.415866														6.13536	0.316239	0.11399
	2.17704	43.2956	10.0075	26.1835		2.21328	2.00392			2.2133	44.9055	9.74787	31.0617		2.2133	1.42019														6.14311	0.525603	0.114095
	2.17983	45.7105	9.97571	26.1193		2.21607	0.00394978			2.2161	25.3496	9.79801	30.9767		2.2161	-0.57431														6.15085	0.297456	0.114971
	2.18262	44.6007	9.96545	26.0555		2.21886	1.37811			2.2189	38.66	9.73027	30.8917		2.2189	0.798364														6.15859	0.454786	0.114464
	2.18541	44.5212	9.9439	25.9919		2.22164	0.645812			2.2216	31.5131	9.78969	30.807		2.2216	0.0721269														6.16631	0.371641	0.115452
	2.18819	39.5628	9.91658	25.9288		2.22443	1.47514			2.2244	39.4295	9.69287	30.722		2.2244	0.898341														6.17405	0.46617	0.114598
	2.19098	39.1371	9.9145	25.8657		2.22722	3.07269			2.2272	54.9889	9.73646	30.637		2.2272	2.5011														6.1818	0.651758	0.115402
	2.19377	32.3091	9.88294	25.8029		2.23001	1.00495			2.23	34.8426	9.7815	30.5519		2.23	0.438655														6.18954	0.414009	0.116226
	2.19656	50.3304	9.86518	25.7404		2.23279	0.0223659			2.2328	25.1717	9.72462	30.4672		2.2328	-0.544546														6.19726	0.299843	0.115839
	2.19934	34.6475	9.79697	25.6784		2.23558	0.589422			2.2356	30.6349	9.73699	30.3822		2.2356	0.0259526														6.205	0.365832	0.116276
	2.20213	34.855	9.84636	25.6164		2.23837	2.27955			2.2384	47.0341	9.73721	30.296		2.2384	1.71898														6.21274	0.563069	0.116569
	2.20492	23.4081	9.80451	25.5546		2.24116	1.03237			2.2412	34.8805	9.78403	30.2088		2.2412	0.477482														6.22049	0.418614	0.117422
	2.20771	27.0304	9.79842	25.4932		2.24394	2.34211			2.2439	47.5352	9.74023	30.1219		2.2439	1.78777														6.2282	0.571904	0.117186
	2.21049	27.0865	9.76347	25.4323		2.24673	-0.6596			2.2467	18.2669	9.70043	30.0347		2.2467	-1.21312														6.23595	0.220319	0.116998
	2.21328	44.9055	9.74787	25.3715		2.24952	0.290402			2.2495	27.4367	9.73925	29.9475		2.2495	-0.257802														6.24369	0.331739	0.117758
	2.21607	25.3496	9.79801	25.3109		2.25231	-0.799154			2.2523	16.8188	9.67648	29.8603		2.2523	-1.34775														6.25144	0.203862	0.11729
	2.21886	38.66	9.73027	25.2506		2.25509	-0.146269			2.2551	23.075	9.71362	29.7734		2.2551	-0.689588														6.25915	0.280385	0.11803
	2.22164	31.5131	9.78969	25.1908		2.25788	-0.566877			2.2579	18.949	9.68622	29.6863		2.2579	-1.10851														6.2669	0.23082	0.117989
	2.22443	39.4295	9.69287	25.1312		2.26067	1.08233			2.2607	34.8919	9.70824	29.5991		2.2607	0.545186														6.27464	0.426073	0.11855
	2.22722	54.9889	9.73646	25.0718		2.26346	0.0285958			2.2635	24.607	9.71822	29.5119		2.2635	-0.504712														6.28238	0.301224	0.118965
	2.23001	34.8426	9.7815	25.0127		2.26624	0.266196			2.2662	26.8497	9.67445	29.425		2.2662	-0.266196														6.2901	0.329485	0.11872
	2.23279	25.1717	9.72462	24.9542		2.26903	0.487859			2.269	28.9552	9.7065	29.3378		2.269	-0.0394169														6.29784	0.356199	0.119407
	2.23558	30.6349	9.73699	24.8957		2.27182	0.752738			2.2718	31.4139	9.62925	29.2506		2.2718	0.224659														6.30559	0.387396	0.118748
	2.23837	47.0341	9.73721	24.8376		2.27461	3.66525			2.2746	59.646	9.69492	29.1634		2.2746	3.14418														6.31333	0.737362	0.119852
	2.24116	34.8805	9.78403	24.7798		2.27739	0.510925			2.2774	29.0133	9.69791	29.0765		2.2774	-0.00651687														6.32105	0.359548	0.120182
	2.24394	47.5352	9.74023	24.7225		2.28018	0.202811			2.2802	25.9512	9.59515	28.9886		2.2802	-0.316556														6.32879	0.32239	0.1192
	2.24673	18.2669	9.70043	24.6653		2.28297	0.978653			2.283	33.3886	9.64203	28.9004		2.283	0.465483														6.33653	0.415799	0.120075
	2.24952	27.4367	9.73925	24.6084		2.28576	2.15299			2.2858	44.6275	9.62735	28.8122		2.2858	1.64275														6.34428	0.55712	0.120186
	2.25231	16.8188	9.67648	24.5518		2.28854	1.15688			2.2885	35.0058	9.64486	28.7242		2.2885	0.65129														6.35199	0.438069	0.120697
	2.25509	23.075	9.71362	24.4958		2.29133	1.13279			2.2913	34.7331	9.65495	28.636		2.2913	0.6315														6.35974	0.435716	0.121119
	2.25788	18.949	9.68622	24.4399		2.29412	1.05347			2.2941	33.8214	9.56522	28.5478		2.2941	0.551331														6.36748	0.425314	0.120285
	2.26067	34.8919	9.70824	24.3844		2.29691	1.34397			2.2969	36.6103	9.61078	28.4595		2.2969	0.848089														6.37523	0.461505	0.121152
	2.26346	24.607	9.71822	24.3291		2.29969	1.18311			2.2997	34.978	9.58055	28.3716		2.2997	0.689564														6.38294	0.441997	0.121064
	2.26624	26.8497	9.67445	24.2744		2.30248	-0.0280454			2.3025	23.3237	9.59515	28.2834		2.3025	-0.516897														6.39069	0.295443	0.121543
	2.26903	28.9552	9.7065	24.2198		2.30527	-0.523817			2.3053	18.5581	9.5163	28.1952		2.3053	-1.01269														6.39843	0.235648	0.120836
	2.27182	31.4139	9.62925	24.1656		2.30806	1.33286			2.3081	36.2381	9.56199	28.1069		2.3081	0.850367														6.40617	0.46126	0.12171
	2.27461	59.646	9.69492	24.1117		2.31084	-0.0170241			2.3108	23.2811	9.58638	28.019		2.3108	-0.494232														6.41389	0.29705	0.122315
	2.27739	29.0133	9.69791	24.0584		2.31363	1.75244			2.3136	40.0584	9.50843	27.9308		2.3136	1.27546														6.42163	0.512351	0.121614
	2.28018	25.9512	9.59515	24.0052		2.31642	1.64168			2.3164	39.0283	9.55196	27.8425		2.3164	1.17105														6.42938	0.50038	0.122465
	2.28297	33.3886	9.64203	23.9524		2.31921	-0.0622308			2.3192	22.7129	9.41656	27.7543		2.3192	-0.535376														6.43712	0.291903	0.12102
	2.28576	44.6275	9.62735	23.8999		2.32199	0.17986			2.322	24.9702	9.55687	27.6675		2.322	-0.282237														6.44484	0.321683	0.123118
	2.28854	35.0058	9.64486	23.8479		2.32478	-0.350805			2.3248	19.8706	9.50214	27.5805		2.3248	-0.811386														6.45258	0.256602	0.122707
	2.29133	34.7331	9.65495	23.7961		2.32757	-1.15344			2.3276	12.1853	9.51213	27.4935		2.3276	-1.60933														6.46032	0.157734	0.123131
	2.29412	33.8214	9.56522	23.7447		2.33036	-0.136551			2.3304	21.8101	9.52243	27.4066		2.3304	-0.587718														6.46807	0.283001	0.12356
	2.29691	36.6103	9.61078	23.6937		2.33314	0.759613			2.3331	30.2204	9.42059	27.3199		2.3331	0.307889														6.47578	0.393068	0.122531
	2.29969	34.978	9.58055	23.6432		2.33593	-1.35401			2.3359	10.102	9.53953	27.2329		2.3359	-1.79578														6.48353	0.131709	0.124375
	2.30248	23.3237	9.59515	23.5928		2.33872	2.04019			2.3387	42.2638	9.45528	27.146		2.3387	1.59887														6.49127	0.552344	0.123571
	2.30527	18.5581	9.5163	23.5429		2.34151	1.16109			2.3415	33.8777	9.43045	27.059		2.3415	0.723051														6.49902	0.443805	0.123541
	2.30806	36.2381	9.56199	23.4933		2.34429	1.91191			2.3443	41.0228	9.48749	26.9723		2.3443	1.48095														6.50673	0.538683	0.124583
	2.31084	23.2811	9.58638	23.4443		2.34708	0.589601			2.3471	28.3845	9.40484	26.8854		2.3471	0.159397														6.51448	0.373613	0.123792
	2.31363	40.0584	9.50843	23.3954		2.34987	1.03243			2.3499	32.5467	9.44492	26.7984		2.3499	0.608613														6.52222	0.429418	0.124615
	2.31642	39.0283	9.55196	23.347		2.35266	1.3422			2.3527	35.3377	9.37691	26.7114		2.3527	0.919951														6.52996	0.46735	0.124012
	2.31921	22.7129	9.41656	23.2989		2.35544	2.42657			2.3554	45.5947	9.43125	26.6248		2.3554	2.01139														6.53768	0.604427	0.125025
	2.32199	24.9702	9.55687	23.2513		2.35823	-0.25273			2.3582	20.2892	9.40649	26.5378		2.3582	-0.664286														6.54542	0.269602	0.124993
	2.32478	19.8706	9.50214	23.204		2.36102	-0.38025			2.361	19.0601	9.37304	26.4508		2.361	-0.788506														6.55317	0.253869	0.124843
	2.32757	12.1853	9.51213	23.157		2.36381	1.33551			2.3638	35.1799	9.43278	26.369		2.3638	0.934072														6.56091	0.469683	0.125936
	2.33036	21.8101	9.52243	23.1104		2.36659	0.487169			2.3666	27.0833	9.32386	26.2876		2.3666	0.0853402														6.56863	0.362438	0.124775
	2.33314	30.2204	9.42059	23.0644		2.36938	-0.906033			2.3694	14.0241	9.35485	26.2059		2.3694	-1.30219														6.57637	0.188118	0.125485
	2.33593	10.102	9.53953	23.0186		2.37217	0.214133			2.3722	24.4615	9.35072	26.1242		2.3722	-0.177815														6.58411	0.328898	0.125725
	2.33872	42.2638	9.45528	22.9732		2.37496	0.601192			2.375	28.0222	9.32015	26.0425		2.375	0.212411														6.59186	0.37766	0.125609
	2.34151	33.8777	9.43045	22.9281		2.37774	0.744339			2.3777	29.3529	9.36899	25.961		2.3777	0.362035														6.59957	0.39652	0.126563
	2.34429	41.0228	9.48749	22.8836		2.38053	-0.293107			2.3805	19.6096	9.3147	25.8793		2.3805	-0.673097														6.60732	0.265523	0.126125
	2.34708	28.3845	9.40484	22.8394		2.38332	1.1884			2.3833	33.4004	9.34004	25.7976		2.3833	0.814001														6.61506	0.453317	0.126765
	2.34987	32.5467	9.44492	22.7955		2.38611	0.34502			2.3861	25.4658	9.28554	25.7159		2.3861	-0.0269343														6.62281	0.346437	0.12632
	2.35266	35.3377	9.37691	22.752		2.38889	0.298131			2.3889	24.9896	9.27646	25.6345		2.3889	-0.06952														6.63052	0.340751	0.126491
	2.35544	45.5947	9.43125	22.7091		2.39168	0.150816			2.3917	23.5946	9.33917	25.5527		2.3917	-0.209665														6.63827	0.322481	0.127644
	2.35823	20.2892	9.40649	22.6665		2.39447	0.169031			2.3945	23.7092	9.23265	25.471		2.3945	-0.190823														6.64601	0.324803	0.126483
	2.36102	19.0601	9.37304	22.6242		2.39726	-0.404427			2.3973	18.342	9.32085	25.3893		2.3973	-0.756079														6.65375	0.251862	0.127988
	2.36381	35.1799	9.43278	22.5823		2.40004	-0.161375			2.4	20.5882	9.21394	25.3079		2.4	-0.512235														6.66147	0.283361	0.126814
	2.36659	27.0833	9.32386	22.541		2.40283	1.5225			2.4028	36.1356	9.25901	25.2272		2.4028	1.17814														6.66921	0.498502	0.127731
	2.36938	14.0241	9.35485	22.4999		2.40562	0.20227			2.4056	23.8755	9.25794	25.1543		2.4056	-0.13813														6.67696	0.330135	0.128013
	2.37217	24.4615	9.35072	22.4592		2.40841	1.12577			2.4084	32.302	9.17994	25.0814		2.4084	0.786563														6.6847	0.447688	0.127229
	2.37496	28.0222	9.32015	22.419		2.41119	-0.177571			2.4112	20.2914	9.24195	25.0088		2.4112	-0.510433														6.69242	0.281878	0.128384
	2.37774	29.3529	9.36899	22.3792		2.41398	2.01103			2.414	40.2438	9.12263	24.9359		2.414	1.67801														6.70016	0.56034	0.12702
	2.38053	19.6096	9.3147	22.3398		2.41677	1.56751			2.4168	36.3105	9.21642	24.863		2.4168	1.24208														6.70791	0.506744	0.128623
	2.38332	33.4004	9.34004	22.3007		2.41956	0.2306			2.4196	23.9367	9.13659	24.7901		2.4196	-0.0934047														6.71565	0.334828	0.127803
	2.38611	25.4658	9.28554	22.2621		2.42234	0.621216			2.4223	27.4699	9.13274	24.7174		2.4223	0.301388														6.72337	0.385135	0.128043
	2.38889	24.9896	9.27646	22.224		2.42513	0.0849253			2.4251	22.5385	9.12567	24.6445		2.4251	-0.230778														6.73111	0.316724	0.128239
	2.39168	23.5946	9.33917	22.1861		2.42792	-0.44716			2.4279	17.6596	9.10458	24.5716		2.4279	-0.759178														6.73885	0.248733	0.128237
	2.39447	23.7092	9.23265	22.1486		2.43071	-0.331272			2.4307	18.6619	9.16679	24.4987		2.4307	-0.636733														6.7466	0.263456	0.12941
	2.39726	18.342	9.32085	22.1116		2.43349	1.24001			2.4335	32.8929	9.05315	24.4261		2.4335	0.935232														6.75431	0.465422	0.128099
	2.40004	20.5882	9.21394	22.0751		2.43628	-0.119753			2.4363	20.5479	9.08117	24.3532		2.4363	-0.419032														6.76206	0.291412	0.12879
	2.40283	36.1356	9.25901	22.0388		2.43907	1.9109			2.4391	38.9924	9.0994	24.2803		2.4391	1.61682														6.7698	0.554261	0.129344
	2.40562	23.8755	9.25794	22.0029		2.44186	-0.633502			2.4419	15.8238	9.07637	24.2074		2.4419	-0.923673														6.77754	0.225444	0.129312
	2.40841	32.302	9.17994	21.9675		2.44464	-0.910334			2.4446	13.2337	9.1283	24.138		2.4446	-1.19456														6.78526	0.188971	0.130348
	2.41119	20.2914	9.24195	21.9325		2.44743	1.28181			2.4474	33.093	9.03354	24.0777		2.4474	0.997981														6.793	0.473633	0.12929
	2.41398	40.2438	9.12263	21.8979		2.45022	-1.39124			2.4502	8.79712	9.11927	24.0175		2.4502	-1.66903														6.80075	0.126193	0.130814
	2.41677	36.3105	9.21642	21.8637		2.45301	-0.668095			2.453	15.4001	9.06323	23.9572		2.453	-0.944156														6.80849	0.221415	0.130307
	2.41956	23.9367	9.13659	21.8298		2.45579	-0.339302			2.4558	18.3532	9.05802	23.8971		2.4558	-0.612043														6.81621	0.264471	0.130527
	2.42234	27.4699	9.13274	21.7965		2.45858	0.317916			2.4586	24.2975	9.11938	23.8369		2.4586	0.0505078														6.82395	0.350926	0.13171
	2.42513	22.5385	9.12567	21.7635		2.46137	0.380341			2.4614	24.8026	9.02426	23.7766		2.4614	0.113694														6.8317	0.359034	0.130632
	2.42792	17.6596	9.10458	21.7308		2.46416	0.348699			2.4642	24.5303	9.14113	23.7164		2.4642	0.0890371														6.83944	0.355899	0.132624
	2.43071	18.6619	9.16679	21.6986		2.46694	0.920865			2.4669	29.673	9.07538	23.6563		2.4669	0.662969														6.84716	0.431484	0.131968
	2.43349	32.8929	9.05315	21.6669		2.46973	2.21737			2.4697	41.473	9.10266	23.596		2.4697	1.96393														6.8549	0.604435	0.132664
	2.43628	20.5479	9.08117	21.6354		2.47252	0.247378			2.4725	23.5017	9.05134	23.5358		2.4725	-0.0037674														6.86264	0.343293	0.132214
	2.43907	38.9924	9.0994	21.6044		2.47531	0.110911			2.4753	22.2433	9.07573	23.4755		2.4753	-0.135769														6.87039	0.325645	0.13287
	2.44186	15.8238	9.07637	21.5737		2.47809	0.0437772			2.4781	21.6114	9.14175	23.4155		2.4781	-0.197347														6.8781	0.317105	0.134137
	2.44464	13.2337	9.1283	21.5435		2.48088	0.355304			2.4809	24.3923	9.02439	23.3552		2.4809	0.114922														6.88585	0.358716	0.132713
	2.44743	33.093	9.03354	21.5137		2.48367	-0.783918			2.4837	14.0494	9.072	23.2949		2.4837	-1.01912														6.89359	0.207076	0.133714
	2.45022	8.79712	9.11927	21.4842		2.48646	1.64939			2.4865	36.1448	9.09925	23.2407		2.4865	1.41815														6.90133	0.533943	0.134417
	2.45301	15.4001	9.06323	21.4552		2.48924	-0.66586			2.4892	15.0835	9.05446	23.1958		2.4892	-0.895945														6.90905	0.223317	0.134055
	2.45579	18.3532	9.05802	21.4266		2.49203	1.35189			2.492	33.3644	9.08033	23.1507		2.492	1.12482														6.91679	0.49508	0.134739
	2.45858	24.2975	9.11938	21.3983		2.49482	2.42215			2.4948	42.9685	9.04285	23.1056		2.4948	2.19653														6.92454	0.639019	0.134484
	2.46137	24.8026	9.02426	21.3703		2.49761	-0.510396			2.4976	16.4123	9.07159	23.0605		2.4976	-0.732859														6.93228	0.244626	0.135213
	2.46416	24.5303	9.14113	21.3428		2.50039	1.0178			2.5004	30.2353	9.05433	23.0155		2.5004	0.797386														6.94	0.451663	0.135256
	2.46694	29.673	9.07538	21.3158		2.50318	-0.576971			2.5032	15.7863	9.03183	22.9704		2.5032	-0.79542														6.94774	0.236346	0.135221
	2.46973	41.473	9.10266	21.289		2.50597	0.244905			2.506	23.1907	9.04513	22.9253		2.506	0.0293418														6.95549	0.347977	0.135723
	2.47252	23.5017	9.05134	21.2626		2.50876	-0.035777			2.5088	20.6323	8.98901	22.8802		2.5088	-0.250072														6.96323	0.310278	0.135181
	2.47531	22.2433	9.07573	21.2367		2.51154	-0.843136			2.5115	13.2884	9.06663	22.8353		2.5115	-1.05297														6.97095	0.200281	0.136651
	2.47809	21.6114	9.14175	21.2112		2.51433	0.579597			2.5143	26.1393	9.01902	22.7901		2.5143	0.371349														6.97869	0.394842	0.136235
	2.48088	24.3923	9.02439	21.1859		2.51712	-0.275831			2.5171	18.395	9.05047	22.745		2.5171	-0.480638														6.98643	0.27848	0.137014
	2.48367	14.0494	9.072	21.1611		2.51991	1.60833			2.5199	35.3847	9.02396	22.6999		2.5199	1.40568														6.99418	0.536872	0.136915
	2.48646	36.1448	9.09925	21.1366		2.52269	-0.137694			2.5227	19.6165	8.96845	22.655		2.5227	-0.338799														7.00189	0.298287	0.136374
	2.48924	15.0835	9.05446	21.1125		2.52548	1.22842			2.5255	31.9768	9.07258	22.6099		2.5255	1.03244														7.00964	0.487313	0.138262
	2.49203	33.3644	9.08033	21.0888		2.52827	1.09528			2.5283	30.6268	8.96036	22.5726		2.5283	0.89887														7.01738	0.467772	0.136854
	2.49482	42.9685	9.04285	21.0654		2.53106	0.374409			2.5311	24.1602	8.99098	22.542		2.5311	0.17998														7.02512	0.36982	0.137625
	2.49761	16.4123	9.07159	21.0424		2.53384	1.79404			2.5338	36.9158	8.99661	22.5115		2.5338	1.60108														7.03284	0.566312	0.138014
	2.50039	30.2353	9.05433	21.0198		2.53663	-0.19907			2.5366	18.9645	9.0064	22.4809		2.5366	-0.390433														7.04058	0.291569	0.138469
	2.50318	15.7863	9.03183	20.9974		2.53942	0.912762			2.5394	28.9705	9.01768	22.4503		2.5394	0.723046														7.04833	0.446387	0.138947
	2.50597	23.1907	9.04513	20.9755		2.54221	-0.0976824			2.5422	19.8508	8.9187	22.4197		2.5422	-0.288035														7.05607	0.306539	0.137724
	2.50876	20.6323	8.98901	20.9539		2.54499	1.31826			2.545	32.6019	9.02486	22.3892		2.545	1.13162														7.06379	0.504546	0.139668
	2.51154	13.2884	9.06663	20.9328		2.54778	1.46424			2.5478	33.7944	8.95109	22.3586		2.5478	1.27759														7.07153	0.524148	0.138831
	2.51433	26.1393	9.01902	20.9119		2.55057	0.713615			2.5506	27.0684	8.96436	22.328		2.5506	0.528805														7.07928	0.420748	0.139341
	2.51712	18.395	9.05047	20.8914		2.55336	2.14209			2.5534	39.9014	8.98484	22.2974		2.5534	1.9593														7.08702	0.62158	0.139965
	2.51991	35.3847	9.02396	20.8712		2.55614	0.495837			2.5561	25.0673	8.93055	22.2669		2.5561	0.313575														7.09474	0.391348	0.139422
	2.52269	19.6165	8.96845	20.8514		2.55893	-0.414229			2.5589	16.8996	8.98996	22.2363		2.5589	-0.593629														7.10248	0.264411	0.140657
	2.52548	31.9768	9.07258	20.8319		2.56172	0.477986			2.5617	24.866	8.908	22.2057		2.5617	0.298642														7.11022	0.389901	0.139678
	2.52827	30.6268	8.96036	20.8127		2.56451	-0.69131			2.5645	14.3933	8.96819	22.1752		2.5645	-0.867722														7.11797	0.226181	0.140928
	2.53106	24.1602	8.99098	20.7939		2.56729	0.388502			2.5673	24.0469	8.92789	22.1447		2.5673	0.213063														7.12568	0.378699	0.1406
	2.53384	36.9158	8.99661	20.7755		2.57008	0.0601448			2.5701	21.1007	8.92513	22.1237		2.5701	-0.11462														7.13343	0.333024	0.140862
	2.53663	18.9645	9.0064	20.7574		2.57287	0.925902			2.5729	28.8526	8.96736	22.1072		2.5729	0.752217														7.14117	0.456359	0.141836
	2.53942	28.9705	9.01768	20.7395		2.57566	1.55704			2.5757	34.3855	8.89491	22.0908		2.5757	1.38222														7.14891	0.545051	0.140995
	2.54221	19.8508	8.9187	20.722		2.57844	-0.517629			2.5784	15.9073	8.91546	22.0744		2.5784	-0.691731														7.15663	0.252695	0.141626
	2.54499	32.6019	9.02486	20.7048		2.58123	0.574634			2.5812	25.6334	8.91785	22.0579		2.5812	0.400937														7.16437	0.40808	0.141971
	2.54778	33.7944	8.95109	20.6879		2.58402	0.7643			2.584	27.3327	8.94531	22.0415		2.584	0.591505														7.17212	0.436073	0.142716
	2.55057	27.0684	8.96436	20.6713		2.58681	0.765834			2.5868	27.3164	8.92282	22.025		2.5868	0.593019														7.17986	0.436754	0.142665
	2.55336	39.9014	8.98484	20.6551		2.58959	-0.543743			2.5896	15.6442	8.87607	22.0087		2.5896	-0.71704														7.18758	0.250669	0.142222
	2.55614	25.0673	8.93055	20.6392		2.59238	-0.83674			2.5924	13.0005	8.91292	21.9922		2.5924	-1.00884														7.19532	0.208758	0.143121
	2.55893	16.8996	8.98996	20.6235		2.59517	-0.35687			2.5952	17.2736	8.89007	21.9758		2.5952	-0.528927														7.20307	0.277971	0.143061
	2.56172	24.866	8.908	20.6081		2.59796	0.151115			2.598	21.7799	8.90314	21.9593		2.598	-0.0201502														7.21081	0.351242	0.14358
	2.56451	14.3933	8.96819	20.5931		2.60074	0.777915			2.6007	27.3295	8.87822	21.9429		2.6007	0.606721														7.21853	0.441682	0.143485
	2.56729	24.0469	8.92789	20.5784		2.60353	0.3042			2.6035	23.1089	8.86621	21.9265		2.6035	0.13336														7.22627	0.374274	0.143598
	2.57008	21.1007	8.92513	20.5639		2.60632	0.558165			2.6063	25.3952	8.94789	21.91		2.6063	0.3895														7.23401	0.412186	0.145232
	2.57287	28.8526	8.96736	20.5497		2.60911	0.366239			2.6091	23.6333	8.85569	21.8936		2.6091	0.19645														7.24176	0.384409	0.144043
	2.57566	34.3855	8.89491	20.5358		2.61189	1.76308			2.6119	36.0348	8.87944	21.8899		2.6119	1.59299														7.24947	0.587377	0.144737
	2.57844	15.9073	8.91546	20.5222		2.61468	-0.307803			2.6147	17.6474	8.84299	21.889		2.6147	-0.479657														7.25722	0.288272	0.144451
	2.58123	25.6334	8.91785	20.5089		2.61747	-0.277242			2.6175	17.9025	8.8612	21.8881		2.6175	-0.449781														7.26496	0.293063	0.145058
	2.58402	27.3327	8.94531	20.4958		2.62026	0.202225			2.6203	22.1469	8.88912	21.8872		2.6203	0.0292155														7.27271	0.363318	0.145825
	2.58681	27.3164	8.92282	20.483		2.62304	0.965493			2.623	28.836	8.79996	21.8863		2.623	0.789742														7.28042	0.474057	0.144669
	2.58959	15.6442	8.87607	20.4705		2.62583	0.341711			2.6258	23.3667	8.88587	21.8854		2.6258	0.166703														7.28817	0.38496	0.146392
	2.59238	13.0005	8.91292	20.4583		2.62862	-1.50377			2.6286	7.06011	8.81856	21.8845		2.6286	-1.68104														7.29591	0.116561	0.145592
	2.59517	17.2736	8.89007	20.4462		2.63141	2.16116			2.6314	39.5266	8.8908	21.8836		2.6314	1.98441														7.30365	0.65396	0.147097
	2.59796	21.7799	8.90314	20.4345		2.63419	0.476358			2.6342	24.5185	8.84838	21.8827		2.6342	0.297885														7.31137	0.406511	0.146704
	2.60074	27.3295	8.87822	20.423		2.63698	-0.0621636			2.637	19.7493	8.77845	21.8818		2.637	-0.242924														7.31911	0.328133	0.145854
	2.60353	23.1089	8.86621	20.4118		2.63977	1.33274			2.6398	32.1204	8.87929	21.8809		2.6398	1.15319														7.32686	0.534809	0.147841
	2.60632	25.3952	8.94789	20.4008		2.64256	-0.205529			2.6426	18.4658	8.81919	21.88		2.6426	-0.387133														7.3346	0.308109	0.147151
	2.60911	23.6333	8.85569	20.39		2.64534	0.294282			2.6453	22.8702	8.83403	21.879		2.6453	0.112202														7.34232	0.3824	0.147709
	2.61189	36.0348	8.87944	20.3796		2.64813	0.405653			2.6481	23.825	8.78164	21.8781		2.6481	0.221701														7.35006	0.399207	0.147143
	2.61468	17.6474	8.84299	20.3693		2.65092	-0.00898795			2.6509	20.176	8.80067	21.8772		2.6509	-0.193303														7.3578	0.338777	0.147773
	2.61747	17.9025	8.8612	20.3592		2.65371	-0.591167			2.6537	15.0147	8.85198	21.889		2.6537	-0.776583														7.36555	0.252643	0.148947
	2.62026	22.1469	8.88912	20.3493		2.65649	0.925697			2.6565	28.4048	8.81973	21.9012		2.6565	0.737392														7.37326	0.478954	0.148716
	2.62304	28.836	8.79996	20.3397		2.65928	-0.761972			2.6593	13.4985	8.83878	21.9135		2.6593	-0.952054														7.38101	0.228086	0.14935
	2.62583	23.3667	8.88587	20.3303		2.66207	0.590648			2.6621	25.3784	8.72245	21.9258		2.6621	0.395829														7.38875	0.429723	0.147694
	2.62862	7.06011	8.81856	20.3212		2.66486	0.359622			2.6649	23.3827	8.79535	21.9381		2.6649	0.164246														7.3965	0.396761	0.149241
	2.63141	39.5266	8.8908	20.3122		2.66764	1.45422			2.6676	33.0311	8.81435	21.9504		2.6676	1.25712														7.40421	0.561646	0.149875
	2.63419	24.5185	8.84838	20.3035		2.67043	-0.0505397			2.6704	19.7622	8.79507	21.9627		2.6704	-0.250197														7.41196	0.336732	0.14986
	2.63698	19.7493	8.77845	20.295		2.67322	0.745265			2.6732	26.7619	8.80425	21.9749		2.6732	0.543715														7.4197	0.456953	0.150331
	2.63977	32.1204	8.87929	20.2866		2.67601	0.086764			2.676	20.954	8.75709	21.9872		2.676	-0.117984														7.42744	0.358533	0.149837
	2.64256	18.4658	8.81919	20.2784		2.67879	0.320965			2.6788	23.0031	8.7698	21.9995		2.6788	0.114438														7.43516	0.394411	0.150367
	2.64534	22.8702	8.83403	20.2705		2.68158	0.114065			2.6816	21.1821	8.7643	22.0118		2.6816	-0.0946681														7.4429	0.363945	0.150586
	2.64813	23.825	8.78164	20.2627		2.68437	0.52268			2.6844	24.785	8.81668	22.0241		2.6844	0.313145														7.45065	0.426736	0.151801
	2.65092	20.176	8.80067	20.2551		2.68716	1.60964			2.6872	34.6348	8.98568	22.0364		2.6872	1.40205														7.45839	0.597565	0.155033
	2.65371	15.0147	8.85198	20.2477		2.68994	-0.515224			2.6899	15.529	8.99939	22.0486		2.6899	-0.724449														7.46611	0.268482	0.155591
	2.65649	28.4048	8.81973	20.2404		2.69273	-1.12211			2.6927	9.99475	9.0593	22.0615		2.6927	-1.33197														7.47385	0.173158	0.156952
	2.65928	13.4985	8.83878	20.2334		2.69552	-0.0597807			2.6955	19.6126	9.07483	22.0803		2.6955	-0.271928														7.48159	0.340491	0.157547
	2.66207	25.3784	8.72245	20.2265		2.69831	-0.719468			2.6983	13.5846	9.12535	22.099		2.6983	-0.933049														7.48934	0.236328	0.158752
	2.66486	23.3827	8.79535	20.2197		2.70109	0.667585			2.7011	26.2523	9.14835	22.1177		2.7011	0.45195														7.49705	0.457647	0.15948
	2.66764	33.0311	8.81435	20.2131		2.70388	1.70719			2.7039	35.8404	9.19657	22.1364		2.7039	1.49012														7.5048	0.626085	0.160652
	2.67043	19.7622	8.79507	20.2067		2.70667	1.45231			2.7067	33.532	9.22442	22.1552		2.7067	1.23334														7.51254	0.58697	0.161471
	2.67322	26.7619	8.80425	20.2004		2.70946	-0.513525			2.7095	15.4223	9.16878	22.1739		2.7095	-0.736368														7.52029	0.27052	0.160828
	2.67601	20.954	8.75709	20.1942		2.71224	0.807111			2.7122	27.6033	9.26415	22.1926		2.7122	0.584047														7.528	0.48518	0.162835
	2.67879	23.0031	8.7698	20.1883		2.71503	-0.580665			2.715	14.7225	9.29813	22.2113		2.715	-0.805409														7.53575	0.259308	0.163768
	2.68158	21.1821	8.7643	20.1824		2.71782	-0.956801			2.7178	11.2115	9.30779	22.23		2.7178	-1.18379														7.54349	0.197874	0.164276
	2.68437	24.785	8.81668	20.1767		2.72061	0.656377			2.7206	26.2631	9.36992	22.2488		2.7206	0.428424														7.55123	0.464476	0.165712
	2.68716	34.6348	8.98568	20.1711		2.72339	0.437737			2.7234	24.2016	9.35037	22.2674		2.7234	0.206858														7.55895	0.428894	0.165704
	2.68994	15.529	8.99939	20.1657		2.72618	-0.510492			2.7262	15.2935	9.42424	22.2862		2.7262	-0.741991														7.56669	0.271582	0.167356
	2.69273	9.99475	9.0593	20.1603		2.72897	-0.716833			2.729	13.3547	9.41042	22.3049		2.729	-0.951095														7.57444	0.237638	0.167453
	2.69552	19.6126	9.07483	20.1551		2.73176	1.35485			2.7318	32.8219	9.39263	22.3237		2.7318	1.11771														7.58218	0.585241	0.167478
	2.69831	13.5846	9.12535	20.15		2.73454	1.15573			2.7345	31.0927	9.51805	22.3436		2.7345	0.919211														7.5899	0.555536	0.17006
	2.70109	26.2523	9.14835	20.145		2.73733	0.765531			2.7373	27.3168	9.44233	22.3679		2.7373	0.524119														7.59764	0.489068	0.169051
	2.70388	35.8404	9.19657	20.1401		2.74012	0.785525			2.7401	27.5778	9.5391	22.3921		2.7401	0.543626														7.60538	0.494748	0.171132
	2.70667	33.532	9.22442	20.1353		2.74291	-0.68153			2.7429	13.6224	9.47632	22.4164		2.7429	-0.927997														7.61313	0.244885	0.170352
	2.70946	15.4223	9.16878	20.1307		2.74569	0.404422			2.7457	23.9354	9.54053	22.4405		2.7457	0.156689														7.62084	0.431151	0.171854
	2.71224	27.6033	9.26415	20.1261		2.74848	0.535209			2.7485	25.2056	9.58934	22.4648		2.7485	0.285817														7.62859	0.454954	0.173085
	2.71503	14.7225	9.29813	20.1216		2.75127	0.666397			2.7513	26.3353	9.4022	22.489		2.7513	0.409085														7.63633	0.47631	0.170052
	2.71782	11.2115	9.30779	20.1172		2.75406	-0.430932			2.7541	16.0319	9.36134	22.5133		2.7541	-0.692358														7.64408	0.290548	0.169656
	2.72061	26.2631	9.36992	20.1129		2.75684	-0.0834408			2.7568	19.2897	9.26166	22.5374		2.7568	-0.350661														7.65179	0.350294	0.168189
	2.72339	24.2016	9.35037	20.1086		2.75963	-1.07396			2.7596	10.0828	9.28909	22.5617		2.7596	-1.34339														7.65954	0.183471	0.169029
	2.72618	15.2935	9.42424	20.1045		2.76242	-0.709074			2.7624	13.5118	9.22838	22.5859		2.7624	-0.983282														7.66728	0.246365	0.168264
	2.72897	13.3547	9.41042	20.1004		2.76521	-1.30668			2.7652	8.10048	9.14639	22.6101		2.7652	-1.58638														7.67502	0.147997	0.167106
	2.73176	32.8219	9.39263	20.0963		2.76799	0.0937932			2.768	20.9071	9.15418	22.6343		2.768	-0.188679														7.68274	0.382744	0.167584
	2.73454	31.0927	9.51805	20.0924		2.77078	0.693633			2.7708	26.3695	9.11793	22.6585		2.7708	0.407														7.69048	0.483718	0.167258
	2.73733	27.3168	9.44233	20.0884		2.77357	-0.385507			2.7736	16.5124	9.15444	22.6828		2.7736	-0.674034														7.69823	0.30351	0.168266
	2.74012	27.5778	9.5391	20.0846		2.77636	0.317533			2.7764	22.9227	9.08442	22.708		2.7764	0.0236339														7.70597	0.422184	0.167315
	2.74291	13.6224	9.47632	20.0808		2.77914	-1.13716			2.7791	9.73888	9.05385	22.7346		2.7791	-1.43538														7.71369	0.179728	0.167086
	2.74569	23.9354	9.54053	20.077		2.78193	0.133008			2.7819	21.2369	9.06484	22.7614		2.7819	-0.168177														7.72143	0.392707	0.167625
	2.74848	25.2056	9.58934	20.0733		2.78472	-1.62438			2.7847	5.31206	9.05931	22.7881		2.7847	-1.92907														7.72917	0.0984264	0.167859
	2.75127	26.3353	9.4022	20.0697		2.78751	-1.43778			2.7875	7.02561	9.0409	22.8149		2.7875	-1.74643														7.73692	0.130438	0.167853
	2.75406	16.0319	9.36134	20.066		2.79029	0.199165			2.7903	21.8111	8.98853	22.8415		2.7903	-0.114635														7.74463	0.405753	0.167214
	2.75684	19.2897	9.26166	20.0625		2.79308	-0.374698			2.7931	16.6309	9.03821	22.8683		2.7931	-0.690115														7.75238	0.310004	0.168475
	2.75963	10.0828	9.28909	20.0589		2.79587	0.403994			2.7959	23.6559	9.01473	22.895		2.7959	0.0844063														7.76012	0.441834	0.168373
	2.76242	13.5118	9.22838	20.0554		2.79866	-1.93576			2.7987	2.64624	8.97027	22.9218		2.7987	-2.26031														7.76787	0.049524	0.167877
	2.76521	8.10048	9.14639	20.0519		2.80144	0.966269			2.8014	28.7104	9.00722	22.9484		2.8014	0.639709														7.77558	0.538378	0.168904
	2.76799	20.9071	9.15418	20.0485		2.80423	0.732657			2.8042	26.5714	8.96449	22.9751		2.8042	0.401172														7.78333	0.499261	0.168437
	2.77078	26.3695	9.11793	20.045		2.80702	0.467612			2.807	24.2116	9.00683	23.0019		2.807	0.134309														7.79107	0.455826	0.16957
	2.77357	16.5124	9.15444	20.0415		2.80981	-0.577658			2.8098	14.8184	8.96361	23.0286		2.8098	-0.915948														7.79881	0.279537	0.169092
	2.77636	22.9227	9.08442	20.0381		2.81259	-0.807507			2.8126	12.7681	8.9468	23.0553		2.8126	-1.14982														7.80653	0.241338	0.169109
	2.77914	9.73888	9.05385	20.0346		2.81538	1.67577			2.8154	34.968	8.93854	23.082		2.8154	1.32975														7.81427	0.662263	0.169288
	2.78193	21.2369	9.06484	20.0312		2.81817	0.536363			2.8182	24.7706	8.92157	23.1081		2.8182	0.186346														7.82202	0.470064	0.169302
	2.78472	5.31206	9.05931	20.0278		2.82096	-0.193711			2.821	18.2493	8.9427	23.1335		2.821	-0.546166														7.82976	0.346997	0.170039
	2.78751	7.02561	9.0409	20.0244		2.82374	0.453136			2.8237	23.9891	8.85208	23.1588		2.8237	0.0937972														7.83748	0.457035	0.168648
	2.79029	21.8111	8.98853	20.0209		2.82653	0.403374			2.8265	23.5509	8.86745	23.1842		2.8265	0.0413535														7.84522	0.449573	0.169274
	2.79308	16.6309	9.03821	20.0175		2.82932	-1.08012			2.8293	10.3451	8.91108	23.2096		2.8293	-1.44365														7.85297	0.197872	0.170443
	2.79587	23.6559	9.01473	20.014		2.83211	-1.33489			2.8321	8.18698	8.8241	23.235		2.8321	-1.70533														7.86071	0.156902	0.169113
	2.79866	2.64624	8.97027	20.0105		2.83489	-0.679893			2.8349	13.9298	8.87257	23.2604		2.8349	-1.05162														7.86842	0.267488	0.170376
	2.80144	28.7104	9.00722	20.007		2.83768	-0.849743			2.8377	12.4913	8.78713	23.2858		2.8377	-1.22844														7.87617	0.240336	0.169067
	2.80423	26.5714	8.96449	20.0035		2.84047	1.11444			2.8405	29.8144	8.84783	23.3112		2.8405	0.735005														7.88391	0.574767	0.17057
	2.80702	24.2116	9.00683	19.9999		2.84326	-1.55473			2.8433	6.24017	8.81802	23.3366		2.8433	-1.93881														7.89166	0.120535	0.170329
	2.80981	14.8184	8.96361	19.9963		2.84604	-0.31857			2.846	17.1477	8.78268	23.3619		2.846	-0.707552														7.89937	0.331875	0.169979
	2.81259	12.7681	8.9468	19.9927		2.84883	1.66506			2.8488	34.6137	8.81192	23.3873		2.8488	1.274														7.90712	0.671223	0.170879
	2.81538	34.968	8.93854	19.9891		2.85162	2.15313			2.8516	38.8122	8.76644	23.4127		2.8516	1.75664														7.91486	0.754113	0.17033
	2.81817	24.7706	8.92157	19.9854		2.85441	-0.971696			2.8544	11.3342	8.84865	23.4381		2.8544	-1.36788														7.9226	0.220652	0.172264
	2.82096	18.2493	8.9427	19.9816		2.85719	0.108449			2.8572	20.8776	8.75714	23.4634		2.8572	-0.295279														7.93032	0.407234	0.170815
	2.82374	23.9891	8.85208	19.9779		2.85998	0.184854			2.86	21.5406	8.74906	23.4854		2.86	-0.222287														7.93806	0.420987	0.170991
	2.82653	23.5509	8.86745	19.974		2.86277	1.58781			2.8628	33.8707	8.78699	23.5056		2.8628	1.1796														7.94581	0.663258	0.172067
	2.82932	10.3451	8.91108	19.9701		2.86556	1.02553			2.8656	28.8917	8.75441	23.5258		2.8656	0.612937														7.95355	0.566863	0.171764
	2.83211	8.18698	8.8241	19.9662		2.86834	0.07053			2.8683	20.5292	8.79484	23.5459		2.8683	-0.343008														7.96127	0.403571	0.172892
	2.83489	13.9298	8.87257	19.9622		2.87113	-1.841			2.8711	3.8514	8.71945	23.566		2.8711	-2.26099														7.96901	0.0758595	0.171743
	2.83768	12.4913	8.78713	19.9581		2.87392	-0.595511			2.8739	14.6911	8.7451	23.5862		2.8739	-1.01715														7.97676	0.289927	0.172584
	2.84047	29.8144	8.84783	19.954		2.87671	0.449084			2.8767	23.8326	8.77097	23.6064		2.8767	0.0257896														7.9845	0.471248	0.17343
	2.84326	6.24017	8.81802	19.9498		2.87949	0.147857			2.8795	21.1817	8.74629	23.6265		2.8795	-0.279524														7.99222	0.41964	0.173277
	2.84604	17.1477	8.78268	19.9456		2.88228	2.50012			2.8823	41.8951	8.80438	23.6467		2.8823	2.07265														7.99996	0.831612	0.174766
	2.84883	34.6137	8.81192	19.9413		2.88507	-1.08253			2.8851	10.4567	8.7028	23.6668		2.8851	-1.51791														8.0077	0.207966	0.173084
	2.85162	38.8122	8.76644	19.9369		2.88786	0.245144			2.8879	22.0358	8.82583	23.687		2.8879	-0.187087														8.01545	0.439103	0.175871
	2.85441	11.3342	8.84865	19.9324		2.89064	0.950183			2.8906	28.186	8.75558	23.7071		2.8906	0.511548														8.02316	0.562738	0.174807
	2.85719	20.8776	8.75714	19.9279		2.89343	-0.825105			2.8934	12.6167	8.77973	23.7273		2.8934	-1.26548														8.03091	0.252382	0.175627
	2.85998	21.5406	8.74906	19.9233		2.89622	-0.349464			2.8962	16.7926	8.76314	23.7474		2.8962	-0.793642														8.03865	0.336563	0.175634
	2.86277	33.8707	8.78699	19.9186		2.89901	-1.27327			2.899	8.75281	8.71478	23.7676		2.899	-1.72291														8.04639	0.175765	0.175001
	2.86556	28.8917	8.75441	19.9138		2.90179	-0.0117098			2.9018	19.7398	8.81311	23.7826		2.9018	-0.458726														8.05411	0.397155	0.177316
	2.86834	20.5292	8.79484	19.9089		2.90458	-0.398239			2.9046	16.3632	8.7224	23.7964		2.9046	-0.852197														8.06185	0.329853	0.175828
	2.87113	3.8514	8.71945	19.9039		2.90737	0.390684			2.9074	23.2506	8.75414	23.8102		2.9074	-0.063924														8.0696	0.469591	0.176807
	2.87392	14.6911	8.7451	19.8989		2.91016	0.716445			2.9102	26.067	8.71372	23.824		2.9102	0.25741														8.07734	0.527485	0.176329
	2.87671	23.8326	8.77097	19.8937		2.91294	-0.329571			2.9129	16.9356	8.74471	23.8378		2.9129	-0.7893														8.08506	0.343359	0.177294
	2.87949	21.1817	8.74629	19.8885		2.91573	0.516404			2.9157	24.3419	8.77395	23.8515		2.9157	0.0558927														8.0928	0.494463	0.178228
	2.88228	41.8951	8.80438	19.8831		2.91852	-0.322962			2.9185	17.0039	8.67069	23.8653		2.9185	-0.791333														8.10055	0.346066	0.176467
	2.88507	10.4567	8.7028	19.8777		2.92131	-0.976557			2.9213	11.2543	8.74798	23.8791		2.9213	-1.44317														8.10829	0.229487	0.178381
	2.88786	22.0358	8.82583	19.8722		2.92409	0.229907			2.9241	21.7945	8.71788	23.8929		2.9241	-0.240701														8.11601	0.44526	0.178106
	2.89064	28.186	8.75558	19.8666		2.92688	-1.21374			2.9269	9.21339	8.70832	23.9067		2.9269	-1.68727														8.12375	0.188588	0.17825
	2.89343	12.6167	8.77973	19.8609		2.92967	0.753974			2.9297	26.348	8.71688	23.9205		2.9297	0.278483														8.13149	0.540343	0.178766
	2.89622	16.7926	8.76314	19.855		2.93246	0.138405			2.9325	20.9669	8.66012	23.9343		2.9325	-0.342651														8.13924	0.430809	0.17794
	2.89901	8.75281	8.71478	19.8491		2.93525	0.602357			2.9352	25.0186	8.72871	23.948		2.9352	0.122653														8.14698	0.515038	0.179691
	2.90179	19.7398	8.81311	19.843		2.93803	-0.722615			2.938	13.4789	8.68263	23.9618		2.938	-1.20734														8.1547	0.278005	0.179081
	2.90458	16.3632	8.7224	19.8368		2.94082	-0.517952			2.9408	15.2521	8.67493	23.9756		2.9408	-1.0056														8.16244	0.315176	0.179262
	2.90737	23.2506	8.75414	19.8305		2.94361	0.425204			2.9436	23.4301	8.68453	23.982		2.9436	-0.0635498														8.17018	0.485086	0.179801
	2.91016	26.067	8.71372	19.8241		2.9464	-0.13604			2.9464	18.5496	8.67171	23.988		2.9464	-0.627143														8.17793	0.384772	0.179876
	2.91294	16.9356	8.74471	19.8176		2.94918	0.79693			2.9492	26.6724	8.7226	23.994		2.9492	0.307064														8.18564	0.554307	0.181273
	2.91573	24.3419	8.77395	19.811		2.95197	-1.77073			2.952	4.4022	8.64643	23.9999		2.952	-2.26657														8.19339	0.0916598	0.180031
	2.91852	17.0039	8.67069	19.8042		2.95476	-0.752669			2.9548	13.2121	8.62557	24.0059		2.9548	-1.25137														8.20113	0.275614	0.179936
	2.92131	11.2543	8.74798	19.7972		2.95755	-0.146625			2.9575	18.4273	8.64998	24.0119		2.9575	-0.64562														8.20888	0.385133	0.180786
	2.92409	21.7945	8.71788	19.7902		2.96033	0.482811			2.9603	23.8684	8.66074	24.0178		2.9603	-0.0172503														8.21659	0.499792	0.181351
	2.92688	9.21339	8.70832	19.783		2.96312	-1.68626			2.9631	5.00221	8.70317	24.0238		2.9631	-2.18559														8.22434	0.104941	0.182583
	2.92967	26.348	8.71688	19.7757		2.96591	1.77551			2.9659	34.9852	8.62635	24.0298		2.9659	1.26999														8.23208	0.735335	0.181313
	2.93246	20.9669	8.66012	19.7683		2.9687	1.57355			2.9687	33.2407	8.63069	24.0357		2.9687	1.06654														8.23982	0.699983	0.181745
	2.93525	25.0186	8.72871	19.7608		2.97148	-1.17415			2.9715	9.50551	8.64038	24.0417		2.9715	-1.68236														8.24754	0.200543	0.18229
	2.93803	13.4789	8.68263	19.7531		2.97427	1.74215			2.9743	34.691	8.63867	24.0477		2.9743	1.23205														8.25528	0.733268	0.182597
	2.94082	15.2521	8.67493	19.7453		2.97706	-2.29606			2.9771	-0.223003	8.64722	24.0536		2.9771	-2.80745														8.26303	-0.00472249	0.183121
	2.94361	23.4301	8.68453	19.7374		2.97985	-1.31433			2.9798	8.30636	8.60928	24.0596		2.9798	-1.8298														8.27077	0.176232	0.182659
	2.9464	18.5496	8.67171	19.7293		2.98263	0.299282			2.9826	22.1966	8.63633	24.0649		2.9826	-0.21633														8.27849	0.471814	0.183575
	2.94918	26.6724	8.7226	19.7211		2.98542	-2.33676			2.9854	-0.548186	8.62307	24.062		2.9854	-2.85399														8.28623	-0.0116741	0.183636
	2.95197	4.4022	8.64643	19.7127		2.98821	-0.34239			2.9882	16.6431	8.61181	24.0591		2.9882	-0.861143														8.29397	0.355093	0.183739
	2.95476	13.2121	8.62557	19.7043		2.991	-0.0683855			2.991	18.9947	8.5793	24.0563		2.991	-0.589978														8.30172	0.406023	0.183388
	2.95755	18.4273	8.64998	19.6956		2.99378	-0.0246053			2.9938	19.3591	8.61198	24.0534		2.9938	-0.54509														8.30943	0.414582	0.184429
	2.96033	23.8684	8.66074	19.6869		2.99657	-0.298154			2.9966	16.9913	8.61635	24.0506		2.9966	-0.819291														8.31718	0.364552	0.184866
	2.96312	5.00221	8.70317	19.678		2.99936	0.722767			2.9994	25.7652	8.59987	24.0477		2.9994	0.199712														8.32492	0.553829	0.184856
	2.96591	34.9852	8.62635	19.669		3.00215	-0.7114			3.0022	13.4419	8.56986	24.0448		3.0022	-1.23723														8.33267	0.289474	0.184554
	2.9687	33.2407	8.63069	19.6599		3.00493	-1.23635			3.0049	8.92889	8.57252	24.042		3.0049	-1.76297														8.34038	0.192642	0.184954
	2.97148	9.50551	8.64038	19.6506		3.00772	0.0900113			3.0077	20.2899	8.59448	24.0391		3.0077	-0.436233														8.34813	0.438571	0.185772
	2.97427	34.691	8.63867	19.6411		3.01051	-1.21628			3.0105	9.03552	8.60772	24.0362		3.0105	-1.7427														8.35587	0.195668	0.186403
	2.97706	-0.223003	8.64722	19.6315		3.0133	-0.294496			3.0133	16.9654	8.58416	24.0334		3.0133	-0.823377														8.36361	0.368073	0.186238
	2.97985	8.30636	8.60928	19.6218		3.01608	0.725071			3.0161	25.6928	8.5662	24.0305		3.0161	0.194053														8.37133	0.558447	0.186191
	2.98263	22.1966	8.63633	19.6119		3.01887	0.888508			3.0189	27.0965	8.5836	24.0277		3.0189	0.357519														8.37907	0.590049	0.186915
	2.98542	-0.548186	8.62307	19.6019		3.02166	0.73273			3.0217	25.7101	8.53261	24.0248		3.0217	0.197513														8.38682	0.560893	0.186148
	2.98821	16.6431	8.61181	19.5917		3.02445	1.71844			3.0245	34.2012	8.58649	24.0201		3.0245	1.18571														8.39456	0.747514	0.18767
	2.991	18.9947	8.5793	19.5814		3.02723	-1.95836			3.0272	2.67864	8.55562	24.0088		3.0272	-2.49312														8.40228	0.058653	0.187339
	2.99378	19.3591	8.61198	19.571		3.03002	0.291188			3.03	21.9145	8.56252	23.9975		3.03	-0.243269														8.41002	0.480737	0.187836
	2.99657	16.9913	8.61635	19.5603		3.03281	2.44708			3.0328	40.3145	8.54317	23.9861		3.0328	1.91128														8.41777	0.886007	0.187757
	2.99936	25.7652	8.59987	19.5495		3.0356	-1.12048			3.0356	9.82443	8.5424	23.9748		3.0356	-1.65649														8.42551	0.216313	0.188085
	3.00215	13.4419	8.56986	19.5385		3.03838	0.0432819			3.0384	19.7539	8.56478	23.9635		3.0384	-0.491501														8.43322	0.435735	0.188923
	3.00493	8.92889	8.57252	19.5275		3.04117	-0.679237			3.0412	13.5821	8.52162	23.9522		3.0412	-1.21692														8.44097	0.300147	0.188317
	3.00772	20.2899	8.59448	19.5163		3.04396	1.38781			3.044	31.2061	8.53783	23.9409		3.044	0.850942														8.44871	0.69088	0.189021
	3.01051	9.03552	8.60772	19.5049		3.04675	0.968523			3.0468	27.6011	8.52556	23.9296		3.0468	0.430646														8.45646	0.612188	0.189096
	3.0133	16.9654	8.58416	19.4934		3.04953	-0.0414911			3.0495	18.9768	8.52472	23.9183		3.0495	-0.579667														8.46417	0.421672	0.189422
	3.01608	25.6928	8.5662	19.4817		3.05232	-1.09381			3.0523	9.99593	8.52158	23.907		3.0523	-1.63245														8.47192	0.22252	0.189699
	3.01887	27.0965	8.5836	19.4699		3.05511	-1.25359			3.0551	8.60739	8.53208	23.8956		3.0551	-1.79185														8.47966	0.19196	0.19028
	3.02166	25.7101	8.53261	19.458		3.0579	0.359021			3.0579	22.3396	8.49615	23.8843		3.0579	-0.181812														8.4874	0.499123	0.189825
	3.02445	34.2012	8.58649	19.4458		3.06068	0.150298			3.0607	20.5489	8.47382	23.873		3.0607	-0.392279														8.49512	0.459948	0.189671
	3.02723	2.67864	8.55562	19.4336		3.06347	-0.911359			3.0635	11.5137	8.50093	23.8617		3.0635	-1.45255														8.50286	0.258184	0.190625
	3.03002	21.9145	8.56252	19.4212		3.06626	-0.319499			3.0663	16.5379	8.47859	23.8478		3.0663	-0.86216														8.51061	0.371522	0.19047
	3.03281	40.3145	8.54317	19.4087		3.06905	-1.16363			3.069	9.36383	8.48084	23.8293		3.069	-1.70566														8.51835	0.21074	0.190868
	3.0356	9.82443	8.5424	19.396		3.07183	2.16547			3.0718	37.5813	8.48013	23.8108		3.0718	1.62385														8.52607	0.847328	0.191198
	3.03838	19.7539	8.56478	19.3832		3.07462	-0.307565			3.0746	16.6105	8.42945	23.7923		3.0746	-0.851989														8.53381	0.375189	0.1904
	3.04117	13.5821	8.52162	19.3703		3.07741	1.21121			3.0774	29.4757	8.49358	23.7738		3.0774	0.671319														8.54156	0.666992	0.192197
	3.04396	31.2061	8.53783	19.3572		3.0802	0.317315			3.0802	21.8484	8.43073	23.7553		3.0802	-0.226184														8.5493	0.495294	0.191121
	3.04675	27.6011	8.52556	19.3439		3.08298	-1.38486			3.083	7.41017	8.48314	23.7368		3.083	-1.9246														8.55702	0.168289	0.192656
	3.04953	18.9768	8.52472	19.3305		3.08577	0.263555			3.0858	21.3645	8.42973	23.7183		3.0858	-0.279226														8.56476	0.486078	0.19179
	3.05232	9.99593	8.52158	19.3169		3.08856	-0.753305			3.0886	12.7678	8.44226	23.6998		3.0886	-1.29491														8.5725	0.291013	0.192423
	3.05511	8.60739	8.53208	19.3031		3.09135	-0.708052			3.0913	13.1403	8.4337	23.6812		3.0913	-1.24985														8.58025	0.300046	0.192575
	3.0579	22.3396	8.49615	19.2893		3.09413	-1.17202			3.0941	9.23017	8.41796	23.6628		3.0941	-1.7145														8.58796	0.211141	0.192561
	3.06068	20.5489	8.47382	19.2753		3.09692	1.72715			3.0969	33.6741	8.44959	23.6443		3.0969	1.18702														8.59571	0.771688	0.193634
	3.06347	11.5137	8.50093	19.2611		3.09971	0.0618475			3.0997	19.5835	8.39322	23.6257		3.0997	-0.481603														8.60345	0.449591	0.192689
	3.06626	16.5379	8.47859	19.2468		3.1025	0.430364			3.1025	22.6995	8.48399	23.6072		3.1025	-0.10699														8.61119	0.522065	0.195123
	3.06905	9.36383	8.48084	19.2324		3.10528	-1.25098			3.1053	8.49118	8.42621	23.5888		3.1053	-1.79175														8.61891	0.195639	0.194142
	3.07183	37.5813	8.48013	19.2178		3.10807	-2.03403			3.1081	1.97842	8.37616	23.5673		3.1081	-2.57742														8.62665	0.0456653	0.193336
	3.07462	16.6105	8.42945	19.2031		3.11086	2.13566			3.1109	37.0643	8.45875	23.543		3.1109	1.5985														8.6344	0.857042	0.195593
	3.07741	29.4757	8.49358	19.1882		3.11365	-0.927445			3.1137	11.1924	8.39974	23.5187		3.1137	-1.46746														8.64214	0.259268	0.194577
	3.0802	21.8484	8.43073	19.1732		3.11643	-1.30742			3.1164	7.91434	8.45306	23.4945		3.1164	-1.84314														8.64986	0.18366	0.196162
	3.08298	7.41017	8.48314	19.1581		3.11922	1.65468			3.1192	32.9086	8.43633	23.4702		3.1192	1.11878														8.6576	0.765044	0.196124
	3.08577	21.3645	8.42973	19.1428		3.12201	0.96814			3.122	27.0244	8.3585	23.4458		3.122	0.428139														8.66535	0.629375	0.194663
	3.08856	12.7678	8.44226	19.1274		3.1248	-1.23444			3.1248	8.48809	8.4467	23.4215		3.1248	-1.76796														8.67309	0.198034	0.197068
	3.09135	13.1403	8.4337	19.1118		3.12758	-0.974053			3.1276	10.7249	8.39061	23.3973		3.1276	-1.51031														8.68081	0.250667	0.196108
	3.09413	9.23017	8.41796	19.0962		3.13037	0.388947			3.1304	22.1592	8.42994	23.373		3.1304	-0.143987														8.68855	0.518838	0.197379
	3.09692	33.6741	8.44959	19.0804		3.13316	1.48022			3.1332	31.2666	8.37966	23.3487		3.1332	0.944895														8.69629	0.733383	0.196552
	3.09971	19.5835	8.39322	19.0644		3.13595	1.13086			3.136	28.3227	8.38071	23.3243		3.136	0.596417														8.70404	0.665515	0.196927
	3.1025	22.6995	8.48399	19.0483		3.13873	1.67501			3.1387	32.9096	8.40706	23.3001		3.1387	1.14303														8.71175	0.774668	0.197896
	3.10528	8.49118	8.42621	19.0322		3.14152	-0.658034			3.1415	13.3077	8.36157	23.2758		3.1415	-1.19213														8.7195	0.313811	0.197175
	3.10807	1.97842	8.37616	19.0158		3.14431	0.964561			3.1443	26.8795	8.38475	23.2515		3.1443	0.43269														8.72724	0.634977	0.198073
	3.11086	37.0643	8.45875	18.9993		3.1471	-0.653098			3.1471	13.3145	8.35924	23.2271		3.1471	-1.18583														8.73498	0.315089	0.197821
	3.11365	11.1924	8.39974	18.9827		3.14988	-0.320216			3.1499	16.0753	8.37059	23.1998		3.1499	-0.851135														8.7427	0.381095	0.19844
	3.11643	7.91434	8.45306	18.966		3.15267	0.130379			3.1527	19.8292	8.37402	23.1705		3.1527	-0.399008														8.75044	0.47092	0.198873
	3.11922	32.9086	8.43633	18.9492		3.15546	0.340596			3.1555	21.5537	8.32276	23.1412		3.1555	-0.190742														8.75819	0.512782	0.198006
	3.12201	27.0244	8.3585	18.9322		3.15825	1.15388			3.1583	28.3294	8.34481	23.112		3.1583	0.625227														8.76593	0.675174	0.198882
	3.1248	8.48809	8.4467	18.915		3.16103	-0.762072			3.161	12.3326	8.33163	23.0828		3.161	-1.29029														8.77365	0.294439	0.198917
	3.12758	10.7249	8.39061	18.8978		3.16382	-0.306581			3.1638	16.109	8.33125	23.0536		3.1638	-0.83356														8.78139	0.38528	0.199259
	3.13037	22.1592	8.42994	18.8804		3.16661	1.46902			3.1666	30.8813	8.32995	23.0243		3.1666	0.943223														8.78914	0.739894	0.19958
	3.13316	31.2666	8.37966	18.8629		3.1694	0.531738			3.1694	23.0592	8.33832	22.995		3.1694	0.00769939														8.79688	0.553458	0.200133
	3.13595	28.3227	8.38071	18.8453		3.17218	-0.65748			3.1722	13.1126	8.356	22.9659		3.1722	-1.17919														8.8046	0.315274	0.200909
	3.13873	32.9096	8.40706	18.8277		3.17497	-0.701283			3.175	12.7727	8.29138	22.9366		3.175	-1.22584														8.81234	0.307643	0.199706
	3.14152	13.3077	8.36157	18.8099		3.17776	0.135777			3.1778	19.6997	8.33426	22.9074		3.1778	-0.384881														8.82008	0.475321	0.201092
	3.14431	26.8795	8.38475	18.7919		3.18055	-1.1945			3.1806	8.69302	8.25095	22.8781		3.1806	-1.71921														8.82783	0.210117	0.199432
	3.1471	13.3145	8.35924	18.7739		3.18333	0.432589			3.1833	22.137	8.33956	22.849		3.1833	-0.0853762														8.83554	0.536003	0.201926
	3.14988	16.0753	8.37059	18.7557		3.18612	1.61254			3.1861	31.9279	8.32101	22.8197		3.1861	1.0946														8.84329	0.774425	0.20183
	3.15267	19.8292	8.37402	18.7374		3.18891	0.263017			3.1889	20.6641	8.26485	22.7904		3.1889	-0.25727														8.85103	0.502095	0.200819
	3.15546	21.5537	8.32276	18.719		3.1917	0.221669			3.1917	20.3141	8.31645	22.7594		3.1917	-0.294032														8.85877	0.494456	0.202426
	3.15825	28.3294	8.34481	18.7005		3.19448	-0.638927			3.1945	13.1906	8.23302	22.7279		3.1945	-1.15842														8.86649	0.321625	0.200745
	3.16103	12.3326	8.33163	18.6819		3.19727	-0.0728723			3.1973	17.8229	8.34473	22.6964		3.1973	-0.584021														8.87423	0.435334	0.203825
	3.16382	16.109	8.33125	18.6632		3.20006	0.813524			3.2001	25.1444	8.27671	22.6648		3.2001	0.299588														8.88198	0.615237	0.202516
	3.16661	30.8813	8.32995	18.6444		3.20285	0.784861			3.2029	24.8781	8.26529	22.6333		3.2029	0.271594														8.88972	0.609784	0.202589
	3.1694	23.0592	8.33832	18.6254		3.20563	-0.129787			3.2056	17.295	8.29049	22.6018		3.2056	-0.640107														8.89744	0.424652	0.20356
	3.17218	13.1126	8.356	18.6065		3.20842	2.14286			3.2084	36.018	8.2447	22.5702		3.2084	1.63108														8.90518	0.885906	0.202788
	3.17497	12.7727	8.29138	18.5873		3.21121	-1.77277			3.2112	3.64302	8.28504	22.5387		3.2112	-2.2807														8.91293	0.0897603	0.204135
	3.17776	19.6997	8.33426	18.5681		3.214	-0.638289			3.214	13.0512	8.23921	22.5071		3.214	-1.14767														8.92067	0.322129	0.203359
	3.18055	8.69302	8.25095	18.5488		3.21678	1.34509			3.2168	29.3835	8.24748	22.4757		3.2168	0.837565														8.92839	0.726492	0.203915
	3.18333	22.137	8.33956	18.5294		3.21957	-0.274416			3.2196	15.996	8.28449	22.4441		3.2196	-0.778334														8.93613	0.396179	0.205186
	3.18612	31.9279	8.32101	18.5099		3.22236	0.289209			3.2224	20.6259	8.21931	22.4125		3.2224	-0.217366														8.94387	0.511737	0.203924
	3.18891	20.6641	8.26485	18.4903		3.22515	-0.288397			3.2252	15.8357	8.29552	22.381		3.2252	-0.789016														8.95162	0.39357	0.206171
	3.1917	20.3141	8.31645	18.4706		3.22793	1.53283			3.2279	30.7451	8.17939	22.3495		3.2279	1.02643														8.95933	0.765438	0.203636
	3.19448	13.1906	8.23302	18.4509		3.23072	-1.78229			3.2307	3.44384	8.27186	22.318		3.2307	-2.28173														8.96708	0.0858868	0.206294
	3.19727	17.8229	8.34473	18.431		3.23351	0.806557			3.2335	24.8468	8.28323	22.2859		3.2335	0.309167														8.97482	0.620731	0.206935
	3.20006	25.1444	8.27671	18.4111		3.2363	1.15138			3.2363	27.5991	8.21112	22.2537		3.2363	0.650995														8.98256	0.690682	0.205487
	3.20285	24.8781	8.26529	18.391		3.23908	0.967572			3.2391	26.115	8.25871	22.2217		3.2391	0.471417														8.99028	0.654665	0.207034
	3.20563	17.295	8.29049	18.371		3.24187	0.12198			3.2419	19.1038	8.20378	22.1896		3.2419	-0.376144														8.99802	0.479729	0.206011
	3.20842	36.018	8.2447	18.3508		3.24466	-0.621414			3.2447	12.9457	8.26551	22.1574		3.2447	-1.11447														9.00577	0.325649	0.207919
	3.21121	3.64302	8.28504	18.3305		3.24745	1.50711			3.2475	30.4181	8.19927	22.1253		3.2475	1.01141														9.01351	0.766483	0.206607
	3.214	13.0512	8.23921	18.3102		3.25023	0.577396			3.2502	22.7788	8.20754	22.0933		3.2502	0.0835208														9.02123	0.57497	0.20717
	3.21678	29.3835	8.24748	18.2899		3.25302	1.44806			3.253	29.9424	8.23432	22.0611		3.253	0.957128														9.02897	0.757087	0.208203
	3.21957	15.996	8.28449	18.2694		3.25581	0.633001			3.2558	23.1981	8.2161	22.029		3.2558	0.142294														9.03672	0.587566	0.208099
	3.22236	20.6259	8.21931	18.2488		3.2586	-0.669428			3.2586	12.4513	8.25287	21.9969		3.2586	-1.15664														9.04446	0.315909	0.209388
	3.22515	15.8357	8.29552	18.2281		3.26138	-0.552517			3.2614	13.4387	8.17351	21.9648		3.2614	-1.04314														9.05218	0.341544	0.207729
	3.22793	30.7451	8.17939	18.2075		3.26417	0.675116			3.2642	23.4859	8.22466	21.9327		3.2642	0.188847														9.05992	0.597914	0.209387
	3.23072	3.44384	8.27186	18.1867		3.26696	-0.402457			3.267	14.5958	8.23939	21.9006		3.267	-0.88657														9.06766	0.372221	0.21012
	3.23351	24.8468	8.28323	18.1659		3.26975	-0.755296			3.2698	11.7136	8.17785	21.8684		3.2698	-1.24174														9.07541	0.29923	0.208907
	3.2363	27.5991	8.21112	18.145		3.27253	0.56132			3.2725	22.4952	8.242	21.8364		3.2725	0.0799321														9.08312	0.575629	0.210904
	3.23908	26.115	8.25871	18.1241		3.27532	0.875589			3.2753	25.0691	8.24805	21.8049		3.2753	0.395754														9.09087	0.642586	0.211419
	3.24187	19.1038	8.20378	18.1031		3.27811	0.731331			3.2781	23.9792	8.41425	21.7734		3.2781	0.262151														9.09861	0.615697	0.216047
	3.24466	12.9457	8.26551	18.082		3.2809	-1.38198			3.2809	6.1515	8.43177	21.7418		3.2809	-1.84899														9.10636	0.158217	0.216865
	3.24745	30.4181	8.19927	18.0609		3.28368	1.42378			3.2837	29.8845	8.49997	21.7104		3.2837	0.961662														9.11407	0.769932	0.21899
	3.25023	22.7788	8.20754	18.0398		3.28647	0.120882			3.2865	18.79	8.51489	21.6789		3.2865	-0.339276														9.12182	0.484921	0.219747
	3.25302	29.9424	8.23432	18.0186		3.28926	0.932046			3.2893	25.7098	8.55194	21.6473		3.2893	0.475038														9.12956	0.664631	0.221078
	3.25581	23.1981	8.2161	17.9973		3.29205	-0.668487			3.2921	11.9571	8.61677	21.6158		3.2921	-1.12092														9.1373	0.30963	0.223132
	3.2586	12.4513	8.25287	17.976		3.29483	0.355295			3.2948	20.7469	8.58808	21.5844		3.2948	-0.0975189														9.14502	0.538153	0.222765
	3.26138	13.4387	8.17351	17.9547		3.29762	0.843576			3.2976	24.9433	8.61748	21.5528		3.2976	0.393444														9.15276	0.648097	0.223907
	3.26417	23.4859	8.22466	17.9333		3.30041	-0.0793842			3.3004	16.9623	8.68813	21.5213		3.3004	-0.524739														9.16051	0.441476	0.226124
	3.26696	14.5958	8.23939	17.9118		3.3032	1.18565			3.3032	27.9302	8.68722	21.4898		3.3032	0.741365														9.16825	0.728165	0.226483
	3.26975	11.7136	8.17785	17.8903		3.30598	1.98587			3.306	35.0135	8.76443	21.4583		3.306	1.54662														9.17597	0.914368	0.228881
	3.27253	22.4952	8.242	17.8688		3.30877	-0.555918			3.3088	12.7536	8.69391	21.4268		3.3088	-0.997618														9.18371	0.33362	0.227423
	3.27532	25.0691	8.24805	17.8472		3.31156	1.05551			3.3116	26.8419	8.78909	21.3953		3.3116	0.6197														9.19145	0.703338	0.2303
	3.27811	23.9792	8.41425	17.8256		3.31435	-1.05338			3.3144	8.27801	8.79546	21.364		3.3144	-1.48781														9.1992	0.217274	0.230856
	3.2809	6.1515	8.43177	17.804		3.31713	-1.14126			3.3171	7.49934	8.78139	21.3341		3.3171	-1.57546														9.20691	0.197167	0.230873
	3.28368	29.8845	8.49997	17.7824		3.31992	0.682345			3.3199	23.5174	8.81973	21.304		3.3199	0.25096														9.21466	0.619342	0.232272
	3.28647	18.79	8.51489	17.7607		3.32271	-0.777917			3.3227	10.6742	8.74541	21.2739		3.3227	-1.21203														9.2224	0.281583	0.230702
	3.28926	25.7098	8.55194	17.739		3.3255	-1.07875			3.3255	7.86983	8.88578	21.2438		3.3255	-1.5051														9.23015	0.207953	0.234798
	3.29205	11.9571	8.61677	17.7173		3.32828	-0.925294			3.3283	9.25193	8.84224	21.2139		3.3283	-1.35282														9.23786	0.244882	0.234039
	3.29483	20.7469	8.58808	17.6956		3.33107	1.02809			3.3311	26.5584	8.89681	21.1838		3.3311	0.604104														9.24561	0.704133	0.235878
	3.29762	24.9433	8.61748	17.6738		3.33386	0.282412			3.3339	19.8969	8.87746	21.1537		3.3339	-0.141572														9.25335	0.528404	0.235759
	3.30041	16.9623	8.68813	17.652		3.33665	-0.117258			3.3367	16.3225	8.91539	21.1236		3.3367	-0.538518														9.26109	0.434203	0.237163
	3.3032	27.9302	8.68722	17.6302		3.33943	-0.884357			3.3394	9.40852	8.97554	21.0937		3.3394	-1.30189														9.26881	0.250698	0.239161
	3.30598	35.0135	8.76443	17.6085		3.34222	0.811886			3.3422	24.4744	8.8069	21.0636		3.3422	0.387287														9.27655	0.653232	0.23506
	3.30877	12.7536	8.69391	17.5867		3.34501	-0.478863			3.345	13.1	8.77557	21.0335		3.345	-0.904044														9.2843	0.350229	0.234615
	3.31156	26.8419	8.78909	17.5649		3.3478	1.02567			3.3478	26.2268	8.7224	21.0035		3.3478	0.598837														9.29204	0.702344	0.233583
	3.31435	8.27801	8.79546	17.543		3.35058	0.722685			3.3506	23.5307	8.67875	20.9735		3.3506	0.294651														9.29976	0.63119	0.2328
	3.31713	7.49934	8.78139	17.5212		3.35337	1.12027			3.3534	26.9504	8.67065	20.9434		3.3534	0.692797														9.3075	0.724125	0.23297
	3.31992	23.5174	8.81973	17.4993		3.35616	-1.05824			3.3562	8.10426	8.60939	20.9143		3.3562	-1.48791														9.31524	0.218114	0.231709
	3.32271	10.6742	8.74541	17.4774		3.35895	0.307227			3.359	19.8485	8.64248	20.8869		3.359	-0.120151														9.32299	0.535082	0.232986
	3.3255	7.86983	8.88578	17.4554		3.36173	-0.242242			3.3617	15.0934	8.57904	20.8596		3.3617	-0.672126														9.3307	0.407566	0.231659
	3.32828	9.25193	8.84224	17.4336		3.36452	0.238722			3.3645	19.1951	8.5677	20.8323		3.3645	-0.19109														9.33845	0.519184	0.231737
	3.33107	26.5584	8.89681	17.4117		3.36731	0.458029			3.3673	21.0551	8.5737	20.8049		3.3673	0.0291823														9.34619	0.570438	0.232284
	3.33386	19.8969	8.87746	17.3898		3.3701	-1.60053			3.3701	3.48811	8.50863	20.7775		3.3701	-2.03198														9.35394	0.0946589	0.230903
	3.33665	16.3225	8.91539	17.3679		3.37288	1.09565			3.3729	26.4821	8.57694	20.7503		3.3729	0.66828														9.36165	0.719845	0.233142
	3.33943	9.40852	8.97554	17.3461		3.37567	-0.758781			3.3757	10.5994	8.51866	20.7229		3.3757	-1.18839														9.3694	0.288593	0.231941
	3.34222	24.4744	8.8069	17.3242		3.37846	1.37115			3.3785	28.7218	8.51856	20.6955		3.3785	0.942213														9.37714	0.783312	0.232321
	3.34501	13.1	8.77557	17.3023		3.38125	0.160999			3.3813	18.3892	8.50442	20.6682		3.3813	-0.267978														9.38488	0.502346	0.232319
	3.3478	26.2268	8.7224	17.2805		3.38403	0.168999			3.384	18.4316	8.48051	20.6409		3.384	-0.260515														9.3926	0.504331	0.232047
	3.35058	23.5307	8.67875	17.2587		3.38682	2.52603			3.3868	38.5713	8.54874	20.6135		3.3868	2.10064														9.40034	1.05714	0.2343
	3.35337	26.9504	8.67065	17.2369		3.38961	0.104896			3.3896	17.8381	8.41504	20.5862		3.3896	-0.32657														9.40809	0.489704	0.231015
	3.35616	8.10426	8.60939	17.2151		3.3924	0.580257			3.3924	21.864	8.49623	20.5588		3.3924	0.153621														9.41583	0.601214	0.233629
	3.35895	19.8485	8.64248	17.1933		3.39518	0.551485			3.3952	21.5682	8.44175	20.5315		3.3952	0.122806														9.42355	0.594051	0.232511
	3.36173	15.0934	8.57904	17.1716		3.39797	-0.448762			3.398	13.1002	8.4479	20.5056		3.398	-0.876597														9.43129	0.361413	0.233063
	3.36452	19.1951	8.5677	17.1498		3.40076	-0.556741			3.4008	12.1583	8.463	20.4812		3.4008	-0.983446														9.43903	0.335979	0.233863
	3.36731	21.0551	8.5737	17.1281		3.40355	-0.172947			3.4036	15.3999	8.37711	20.4569		3.4036	-0.603669														9.44678	0.426252	0.23187
	3.3701	3.48811	8.50863	17.1064		3.40633	-0.179277			3.4063	15.3104	8.46233	20.4326		3.4063	-0.605294														9.45449	0.424468	0.234611
	3.37288	26.4821	8.57694	17.0848		3.40912	0.226098			3.4091	18.7046	8.39591	20.4082		3.4091	-0.202908														9.46224	0.519421	0.233151
	3.37567	10.5994	8.51866	17.0632		3.41191	-0.591176			3.4119	11.8133	8.41001	20.3838		3.4119	-1.01908														9.46998	0.328587	0.233925
	3.37846	28.7218	8.51856	17.0416		3.4147	0.12077			3.4147	17.7817	8.42676	20.3595		3.4147	-0.305906														9.47773	0.495408	0.234775
	3.38125	18.3892	8.50442	17.02		3.41748	-1.4276			3.4175	4.82961	8.345	20.3352		3.4175	-1.85807														9.48544	0.134775	0.232875
	3.38403	18.4316	8.48051	16.9984		3.42027	0.368031			3.4203	19.8335	8.45472	20.3108		3.4203	-0.0564537														9.49319	0.554377	0.236323
	3.38682	38.5713	8.54874	16.9769		3.42306	0.171557			3.4231	18.1367	8.36866	20.2864		3.4231	-0.256875														9.50093	0.507777	0.234299
	3.38961	17.8381	8.41504	16.9554		3.42585	-0.638139			3.4259	11.3366	8.37357	20.262		3.4259	-1.0659														9.50867	0.31791	0.234819
	3.3924	21.864	8.49623	16.934		3.42863	-0.0429784			3.4286	16.2989	8.38794	20.2378		3.4286	-0.469591														9.51639	0.457809	0.235604
	3.39518	21.5682	8.44175	16.9127		3.43142	0.528918			3.4314	21.0478	8.33608	20.2134		3.4314	0.100095														9.52413	0.592162	0.234528
	3.39797	13.1002	8.4479	16.8913		3.43421	1.39201			3.4342	28.3371	8.41884	20.189		3.4342	0.967841														9.53188	0.798537	0.237242
	3.40076	12.1583	8.463	16.87		3.437	0.451641			3.437	20.3474	8.30328	20.1646		3.437	0.0220154														9.53962	0.57432	0.234366
	3.40355	15.3999	8.37711	16.8487		3.43978	0.985126			3.4398	24.8235	8.37121	20.1417		3.4398	0.559274														9.54734	0.701794	0.236665
	3.40633	15.3104	8.46233	16.8275		3.44257	0.697368			3.4426	22.3753	8.34437	20.1195		3.4426	0.270338														9.55508	0.633606	0.23629
	3.40912	18.7046	8.39591	16.8063		3.44536	-0.637284			3.4454	11.2112	8.35514	20.0973		3.4454	-1.06355														9.56282	0.317985	0.236978
	3.41191	11.8133	8.41001	16.7851		3.44815	0.326151			3.4482	19.2468	8.37465	20.0752		3.4482	-0.0989176														9.57057	0.546784	0.237916
	3.4147	17.7817	8.42676	16.764		3.45093	1.34443			3.4509	27.6768	8.31704	20.0531		3.4509	0.916636														9.57828	0.787542	0.236661
	3.41748	4.82961	8.345	16.7429		3.45372	-0.537042			3.4537	11.9823	8.36546	20.0309		3.4537	-0.962123														9.58603	0.341508	0.238424
	3.42027	19.8335	8.45472	16.7219		3.45651	-0.980848			3.4565	8.29161	8.32248	20.0087		3.4565	-1.40788														9.59377	0.236701	0.237582
	3.42306	18.1367	8.36866	16.701		3.4593	-2.08631			3.4593	-1.04605	8.37876	19.9865		3.4593	-2.51022														9.60152	-0.0299098	0.239575
	3.42585	11.3366	8.37357	16.6801		3.46208	0.499563			3.4621	20.5787	8.33528	19.9644		3.4621	0.0736988														9.60923	0.589355	0.238715
	3.42863	16.2989	8.38794	16.6594		3.46487	-0.823986			3.4649	9.552	8.30439	19.9422		3.4649	-1.25117														9.61698	0.274002	0.238214
	3.43142	21.0478	8.33608	16.6387		3.46766	0.0613443			3.4677	16.8878	8.36264	19.92		3.4677	-0.362589														9.62472	0.485211	0.240271
	3.43421	28.3371	8.41884	16.618		3.47045	-0.0832673			3.4705	15.665	8.28657	19.8978		3.4705	-0.510802														9.63246	0.450805	0.238469
	3.437	20.3474	8.30328	16.5973		3.47323	0.685787			3.4732	22.0619	8.35041	19.8757		3.4732	0.261808														9.64018	0.635908	0.240691
	3.43978	24.8235	8.37121	16.5768		3.47602	-0.78547			3.476	9.80558	8.28818	19.8535		3.476	-1.21232														9.64792	0.283089	0.239281
	3.44257	22.3753	8.34437	16.5562		3.47881	-0.358474			3.4788	13.3142	8.31831	19.8314		3.4788	-0.783476														9.65567	0.385002	0.240537
	3.44536	11.2112	8.35514	16.5358		3.4816	-0.441092			3.4816	12.5975	8.34089	19.8109		3.4816	-0.864824														9.66341	0.364862	0.241577
	3.44815	19.2468	8.37465	16.5154		3.48438	-0.0151256			3.4844	16.1322	8.26414	19.791		3.4844	-0.442732														9.67113	0.467983	0.239736
	3.45093	27.6768	8.31704	16.4951		3.48717	1.08918			3.4872	25.271	8.29346	19.7711		3.4872	0.663161														9.67887	0.734268	0.240972
	3.45372	11.9823	8.36546	16.4749		3.48996	0.469399			3.49	20.0968	8.26184	19.7511		3.49	0.041843														9.68662	0.584862	0.240438
	3.45651	8.29161	8.32248	16.4547		3.49275	-1.06843			3.4928	7.33069	8.30078	19.7312		3.4928	-1.4939														9.69436	0.213681	0.241958
	3.4593	-1.04605	8.37876	16.4346		3.49553	1.52131			3.4955	28.7853	8.28547	19.7113		3.4955	1.09517														9.70208	0.840392	0.241896
	3.46208	20.5787	8.33528	16.4147		3.49832	-0.720014			3.4983	10.2357	8.23012	19.6914		3.4983	-1.14891														9.70982	0.29931	0.240664
	3.46487	9.552	8.30439	16.3947		3.50111	0.372487			3.5011	19.2349	8.30203	19.6715		3.5011	-0.0525895														9.71756	0.563362	0.243154
	3.46766	16.8878	8.36264	16.3748		3.5039	0.253627			3.5039	18.2111	8.23019	19.6515		3.5039	-0.175014														9.72531	0.534224	0.241434
	3.47045	15.665	8.28657	16.355		3.50668	-1.58071			3.5067	3.02271	8.27627	19.6317		3.5067	-2.00682														9.73302	0.0888124	0.243171
	3.47323	22.0619	8.35041	16.3353		3.50947	-1.01805			3.5095	7.65427	8.28262	19.6117		3.5095	-1.44368														9.74077	0.225254	0.243745
	3.47602	9.80558	8.28818	16.3157		3.51226	-2.94753			3.5123	-8.15667	8.21857	19.5918		3.5123	-3.37631														9.74851	-0.240421	0.242245
	3.47881	13.3142	8.31831	16.2961		3.51505	-0.227981			3.5151	14.1544	8.31164	19.5718		3.5151	-0.651785														9.75625	0.41787	0.245378
	3.4816	12.5975	8.34089	16.2766		3.51783	-0.496403			3.5178	11.9466	8.228	19.552		3.5178	-0.924332														9.76397	0.353247	0.243293
	3.48438	16.1322	8.26414	16.2572		3.52062	2.99276			3.5206	40.7998	8.28235	19.532		3.5206	2.56785														9.77171	1.20832	0.245289
	3.48717	25.271	8.29346	16.2379		3.52341	-0.0180517			3.5234	15.8462	8.2153	19.5138		3.5234	-0.446435														9.77946	0.470042	0.243689
	3.48996	20.0968	8.26184	16.2187		3.5262	-0.369578			3.5262	12.9215	8.26592	19.4958		3.5262	-0.79535														9.7872	0.383894	0.245578
	3.49275	7.33069	8.30078	16.1995		3.52898	-1.49785			3.529	3.52847	8.29849	19.4778		3.529	-1.92196														9.79492	0.104996	0.246935
	3.49553	28.7853	8.28547	16.1805		3.53177	1.32559			3.5318	26.8604	8.23775	19.4598		3.5318	0.898376														9.80266	0.800541	0.245515
	3.49832	10.2357	8.23012	16.1615		3.53456	2.10265			3.5346	33.3044	8.26658	19.4418		3.5346	1.67694														9.81041	0.994164	0.246764
	3.50111	19.2349	8.30203	16.1425		3.53735	0.19652			3.5374	17.5219	8.22768	19.4238		3.5374	-0.231159														9.81815	0.523869	0.245991
	3.5039	18.2111	8.23019	16.1237		3.54013	-0.188353			3.5401	14.3259	8.29027	19.4058		3.5401	-0.612754														9.82587	0.428989	0.248252
	3.50668	3.02271	8.27627	16.1051		3.54292	1.23603			3.5429	26.0923	8.27035	19.3878		3.5429	0.810667														9.83361	0.782567	0.248046
	3.50947	7.65427	8.28262	16.0864		3.54571	-0.350307			3.5457	12.9705	8.22679	19.3698		3.5457	-0.777861														9.84135	0.389627	0.247128
	3.51226	-8.15667	8.21857	16.0678		3.5485	1.10985			3.5485	25.0617	8.31336	19.3518		3.5485	0.686834														9.8491	0.754024	0.250122
	3.51505	14.1544	8.31164	16.0493		3.55128	-1.1864			3.5513	6.0207	8.25794	19.3338		3.5513	-1.61216														9.85681	0.181427	0.248844
	3.51783	11.9466	8.228	16.031		3.55407	-0.796289			3.5541	9.20324	8.28526	19.3158		3.5541	-1.22055														9.86456	0.277765	0.250059
	3.52062	40.7998	8.28235	16.0127		3.55686	0.758866			3.5569	22.0642	8.27616	19.2978		3.5569	0.334261														9.8723	0.666971	0.250177
	3.52341	15.8462	8.2153	15.9945		3.55965	0.97289			3.5597	23.7987	8.25571	19.2797		3.5597	0.547379														9.88004	0.720532	0.249951
	3.5262	12.9215	8.26592	15.9764		3.56243	-0.475567			3.5624	11.7957	8.31491	19.2618		3.5624	-0.897917														9.88776	0.357685	0.252137
	3.52898	3.52847	8.29849	15.9584		3.56522	1.8043			3.5652	30.6645	8.27536	19.2449		3.5652	1.37995														9.8955	0.931309	0.25133
	3.53177	26.8604	8.23775	15.9405		3.56801	-1.45349			3.568	3.66158	8.29389	19.228		3.568	-1.87685														9.90325	0.11138	0.252287
	3.53456	33.3044	8.26658	15.9227		3.5708	1.07992			3.5708	24.5982	8.23948	19.211		3.5708	0.653828														9.91099	0.749411	0.251024
	3.53735	17.5219	8.22768	15.905		3.57358	0.20906			3.5736	17.4138	8.27467	19.1942		3.5736	-0.215163														9.91871	0.531356	0.252489
	3.54013	14.3259	8.29027	15.8874		3.57637	0.201678			3.5764	17.3406	8.29539	19.1772		3.5764	-0.2214														9.92645	0.52995	0.253517
	3.54292	26.0923	8.27035	15.8699		3.57916	0.341297			3.5792	18.4719	8.26407	19.1603		3.5792	-0.0833004														9.9342	0.565405	0.252954
	3.54571	12.9705	8.22679	15.8524		3.58195	-2.10761			3.582	-1.84404	8.29346	19.1434		3.582	-2.5306														9.94194	-0.0565319	0.25425
	3.5485	25.0617	8.31336	15.8351		3.58473	-1.02003			3.5847	7.21938	8.23508	19.1265		3.5847	-1.4459														9.94966	0.221666	0.252852
	3.55128	6.0207	8.25794	15.8179		3.58752	2.91378			3.5875	39.7891	8.30038	19.1096		3.5875	2.49139														9.9574	1.2236	0.255254
	3.55407	9.20324	8.28526	15.8007		3.59031	-0.860629			3.5903	8.48975	8.24751	19.0927		3.5903	-1.28559														9.96514	0.261483	0.254022
	3.55686	22.0642	8.27616	15.7837		3.5931	1.06547			3.5931	24.3513	8.23974	19.0757		3.5931	0.640263														9.97289	0.751183	0.254178
	3.55965	23.7987	8.25571	15.7668		3.59588	0.489631			3.5959	19.6058	8.2699	19.0589		3.5959	0.0661314														9.9806	0.60573	0.255503
	3.56243	11.7957	8.31491	15.75		3.59867	1.2959			3.5987	26.228	8.24671	19.0419		3.5987	0.87139														9.98835	0.811586	0.255182
	3.56522	30.6645	8.27536	15.7333		3.60146	0.580942			3.6015	20.3218	8.25556	19.025		3.6015	0.157082														9.99609	0.629803	0.255852
	3.56801	3.66158	8.29389	15.7167		3.60425	-0.145978			3.6042	14.3117	8.21289	19.008		3.6042	-0.571821														10.0038	0.444229	0.254924
	3.5708	24.5982	8.23948	15.7002		3.60703	0.697025			3.607	21.2366	8.23643	18.9908		3.607	0.272667
	3.57358	17.4138	8.27467	15.6839		3.60982	0.422727			3.6098	18.9705	8.25568	18.9735		3.6098	-0.00036339
	3.57637	17.3406	8.29539	15.6676		3.61261	-1.27418			3.6126	4.9825	8.22738	18.9562		3.6126	-1.69844
	3.57916	18.4719	8.26407	15.6514		3.6154	-0.00980792			3.6154	15.3698	8.26883	18.9389		3.6154	-0.431633
	3.58195	-1.84404	8.29346	15.6353		3.61818	-1.07614			3.6182	6.64742	8.16701	18.9217		3.6182	-1.50291
	3.58473	7.21938	8.23508	15.6194		3.62097	0.544316			3.621	19.9182	8.26083	18.9044		3.621	0.122724
	3.58752	39.7891	8.30038	15.6036		3.62376	2.38535			3.6238	35.0116	8.21862	18.8871		3.6238	1.96195
	3.59031	8.48975	8.24751	15.5878		3.62655	-1.04495			3.6266	6.79908	8.22416	18.8698		3.6266	-1.46771
	3.5931	24.3513	8.23974	15.5721		3.62933	0.78796			3.6293	21.8622	8.22821	18.8526		3.6293	0.365766
	3.59588	19.6058	8.2699	15.5566		3.63212	-0.967131			3.6321	7.42153	8.21292	18.8353		3.6321	-1.38973
	3.59867	26.228	8.24671	15.5411		3.63491	0.553459			3.6349	19.9226	8.26096	18.818		3.6349	0.133713
	3.60146	20.3218	8.25556	15.5258		3.6377	0.870869			3.6377	22.4657	8.18619	18.8007		3.6377	0.447705
	3.60425	14.3117	8.21289	15.5106		3.64048	0.339736			3.6405	18.1154	8.21992	18.7835		3.6405	-0.0812782
	3.60703	21.2366	8.23643	15.4956		3.64327	0.41932			3.6433	18.7655	8.24287	18.7662		3.6433	-8.4922e-05
	3.60982	18.9705	8.25568	15.4806		3.64606	0.321862			3.6461	17.9438	8.22775	18.7488		3.6461	-0.0978396
	3.61261	4.9825	8.22738	15.4657		3.64885	-0.33483			3.6489	12.516	8.26121	18.7312		3.6489	-0.752335
	3.6154	15.3698	8.26883	15.4509		3.65163	0.355294			3.6516	18.1807	8.19575	18.7137		3.6516	-0.0650337
	3.61818	6.64742	8.16701	15.4363		3.65442	0.692009			3.6544	20.9449	8.22157	18.6961		3.6544	0.273524
	3.62097	19.9182	8.26083	15.4217		3.65721	-0.192613			3.6572	13.6533	8.24972	18.6785		3.6572	-0.609136
	3.62376	35.0116	8.21862	15.4073		3.66	0.563008			3.66	19.8398	8.18905	18.6609		3.66	0.143961
	3.62655	6.79908	8.22416	15.3929		3.66278	-0.147212			3.6628	13.9994	8.26698	18.6434		3.6628	-0.561753
	3.62933	21.8622	8.22821	15.3787		3.66557	0.295552			3.6656	17.6156	8.16099	18.6258		3.6656	-0.123784
	3.63212	7.42153	8.21292	15.3645		3.66836	0.0449686			3.6684	15.5628	8.27022	18.6082		3.6684	-0.368237
	3.63491	19.9226	8.26096	15.3505		3.67115	-0.511282			3.6712	10.9892	8.19333	18.5906		3.6712	-0.927755
	3.6377	22.4657	8.18619	15.3366		3.67393	1.05647			3.6739	23.8574	8.22699	18.5731		3.6739	0.642313
	3.64048	18.1154	8.21992	15.3228		3.67672	0.302832			3.6767	17.6515	8.24913	18.5555		3.6767	-0.109587
	3.64327	18.7655	8.24287	15.3091		3.67951	-1.15204			3.6795	5.69778	8.1971	18.5379		3.6795	-1.56642
	3.64606	17.9438	8.22775	15.2956		3.6823	0.981702			3.6823	23.232	8.25403	18.5204		3.6823	0.570824
	3.64885	12.516	8.26121	15.2821		3.68508	0.0849701			3.6851	15.814	8.20289	18.5028		3.6851	-0.327787
	3.65163	18.1807	8.19575	15.2688		3.68787	0.229993			3.6879	17.0003	8.24069	18.4849		3.6879	-0.180155
	3.65442	20.9449	8.22157	15.2555		3.69066	1.93055			3.6907	30.9592	8.21843	18.4664		3.6907	1.5201
	3.65721	13.6533	8.24972	15.2423		3.69345	-1.6108			3.6935	1.89092	8.18876	18.4479		3.6935	-2.02192
	3.66	19.8398	8.18905	15.2293		3.69623	-0.707056			3.6962	9.2421	8.24221	18.4296		3.6962	-1.11469
	3.66278	13.9994	8.26698	15.2164		3.69902	-0.989352			3.699	6.96212	8.18332	18.4111		3.699	-1.39906
	3.66557	17.6156	8.16099	15.2036		3.70181	-1.1239			3.7018	5.78573	8.24014	18.3927		3.7018	-1.52995
	3.66836	15.5628	8.27022	15.1909		3.7046	0.419452			3.7046	18.4905	8.23693	18.3742		3.7046	0.0141193
	3.67115	10.9892	8.19333	15.1783		3.70738	-0.371504			3.7074	11.9886	8.1711	18.3558		3.7074	-0.779234
	3.67393	23.8574	8.22699	15.1658		3.71017	0.883686			3.7102	22.3203	8.269	18.3374		3.7102	0.481666
	3.67672	17.6515	8.24913	15.1534		3.71296	-0.0824189			3.713	14.3277	8.18259	18.3189		3.713	-0.487767
	3.67951	5.69778	8.1971	15.1412		3.71575	0.518561			3.7157	19.2732	8.25727	18.3005		3.7157	0.117799
	3.6823	23.232	8.25403	15.129		3.71853	-1.18888			3.7185	5.23619	8.19619	18.2821		3.7185	-1.5917
	3.68508	15.814	8.20289	15.117		3.72132	1.51057			3.7213	27.3561	8.19969	18.2636		3.7213	1.10888
	3.68787	17.0003	8.24069	15.105		3.72411	-0.41982			3.7241	11.4915	8.26021	18.2452		3.7241	-0.817618
	3.69066	30.9592	8.21843	15.0931		3.7269	-0.0571893			3.7269	14.4815	8.17111	18.2267		3.7269	-0.458347
	3.69345	1.89092	8.18876	15.0814		3.72968	0.747152			3.7297	21.1147	8.26632	18.2074		3.7297	0.351704
	3.69623	9.2421	8.24221	15.0698		3.73247	-0.76936			3.7325	8.64772	8.16325	18.1873		3.7325	-1.1686
	3.69902	6.96212	8.18332	15.0583		3.73526	-1.00926			3.7353	6.59358	8.24805	18.1672		3.7353	-1.40319
	3.70181	5.78573	8.24014	15.0468		3.73805	-0.8752			3.738	7.69335	8.24332	18.1471		3.738	-1.26815
	3.7046	18.4905	8.23693	15.0355		3.74083	2.49901			3.7408	35.3832	8.19732	18.1271		3.7408	2.10509
	3.70738	11.9886	8.1711	15.0242		3.74362	-1.0835			3.7436	5.95217	8.2473	18.1071		3.7436	-1.47381
	3.71017	22.3203	8.269	15.0131		3.74641	0.71859			3.7464	20.7389	8.15569	18.087		3.7464	0.325159
	3.71296	14.3277	8.18259	15.0021		3.7492	1.111			3.7492	24.0263	8.24287	18.0669		3.7492	0.722976
	3.71575	19.2732	8.25727	14.9913		3.75198	1.00778			3.752	23.1417	8.21873	18.0469		3.752	0.619901
	3.71853	5.23619	8.19619	14.9805		3.75477	0.774784			3.7548	21.2111	8.2108	18.0269		3.7548	0.387806
	3.72132	27.3561	8.19969	14.9699		3.75756	-0.424205			3.7576	11.3555	8.21466	18.0068		3.7576	-0.809687
	3.72411	11.4915	8.26021	14.9593		3.76035	-0.893411			3.7604	7.50445	8.20054	17.9867		3.7604	-1.27824
	3.7269	14.4815	8.17111	14.9488		3.76313	-0.222007			3.7631	12.9928	8.23849	17.9667		3.7631	-0.603739
	3.72968	21.1147	8.26632	14.9385		3.76592	-0.957426			3.7659	6.9631	8.19865	17.9467		3.7659	-1.33968
	3.73247	8.64772	8.16325	14.9282		3.76871	0.545347			3.7687	19.277	8.20267	17.9266		3.7687	0.164629
	3.73526	6.59358	8.24805	14.918		3.7715	-1.40355			3.7715	3.24681	8.22772	17.9052		3.7715	-1.78159
	3.73805	7.69335	8.24332	14.9079		3.77428	0.708584			3.7743	20.5964	8.19987	17.8834		3.7743	0.330859
	3.74083	35.3832	8.19732	14.898		3.77707	0.1014			3.7771	15.6125	8.23571	17.8615		3.7771	-0.273079
	3.74362	5.95217	8.2473	14.8881		3.77986	0.282753			3.7799	17.0852	8.19232	17.8396		3.7799	-0.0920862
	3.74641	20.7389	8.15569	14.8783		3.78265	2.0541			3.7827	31.6023	8.1992	17.8178		3.7827	1.6812
	3.7492	24.0263	8.24287	14.8685		3.78543	0.559962			3.7854	19.3516	8.21431	17.796		3.7854	0.189377
	3.75198	23.1417	8.21873	14.859		3.78822	1.06287			3.7882	23.4635	8.2041	17.7741		3.7882	0.693483
	3.75477	21.2111	8.2108	14.8495		3.79101	1.24338			3.791	24.9159	8.18783	17.7522		3.791	0.87492
	3.75756	11.3555	8.21466	14.8402		3.7938	0.419661			3.7938	18.1493	8.15443	17.7304		3.7938	0.0513709
	3.76035	7.50445	8.20054	14.8309		3.79658	0.692768			3.7966	20.3799	8.17128	17.7086		3.7966	0.326913
	3.76313	12.9928	8.23849	14.8218		3.79937	0.657352			3.7994	20.0948	8.18998	17.6867		3.7994	0.29403
	3.76592	6.9631	8.19865	14.8127		3.80216	0.532064			3.8022	19.0452	8.16068	17.6648		3.8022	0.169153
	3.76871	19.277	8.20267	14.8037		3.80495	1.14786			3.805	24.0808	8.17637	17.643		3.805	0.787367
	3.7715	3.24681	8.22772	14.7948		3.80773	0.256082			3.8077	16.7811	8.17435	17.6212		3.8077	-0.102773
	3.77428	20.5964	8.19987	14.7861		3.81052	0.901855			3.8105	22.0375	8.15807	17.5993		3.8105	0.544026
	3.77707	15.6125	8.23571	14.7774		3.81331	0.60926			3.8133	19.6454	8.16203	17.5763		3.8133	0.253503
	3.77986	17.0852	8.19232	14.7688		3.8161	0.256255			3.8161	16.7534	8.1489	17.5531		3.8161	-0.0981359
	3.78265	31.6023	8.1992	14.7603		3.81888	-1.87846			3.8189	-0.676374	8.16316	17.53		3.8189	-2.23031
	3.78543	19.3516	8.21431	14.7519		3.82167	0.715278			3.8217	20.5024	8.18115	17.5068		3.8217	0.366159
	3.78822	23.4635	8.2041	14.7436		3.82446	1.87966			3.8245	29.9769	8.15759	17.4836		3.8245	1.53149
	3.79101	24.9159	8.18783	14.7353		3.82725	0.71113			3.8272	20.4338	8.15252	17.4604		3.8272	0.364722
	3.7938	18.1493	8.15443	14.7272		3.83003	0.370772			3.83	17.642	8.12548	17.4373		3.83	0.0251924
	3.79658	20.3799	8.17128	14.7191		3.83282	0.390819			3.8328	17.8132	8.16464	17.4141		3.8328	0.0488815
	3.79937	20.0948	8.18998	14.7111		3.83561	1.13942			3.8356	23.9181	8.16443	17.3909		3.8356	0.799468
	3.80216	19.0452	8.16068	14.7032		3.8384	0.061666			3.8384	15.1098	8.12766	17.3677		3.8384	-0.277804
	3.80495	24.0808	8.17637	14.6955		3.84118	0.791671			3.8412	21.0393	8.13141	17.3446		3.8412	0.454374
	3.80773	16.7811	8.17435	14.6878		3.84397	2.07135			3.844	31.4783	8.15072	17.3214		3.844	1.73689
	3.81052	22.0375	8.15807	14.6801		3.84676	-0.317598			3.8468	11.9893	8.18455	17.2982		3.8468	-0.648649
	3.81331	19.6454	8.16203	14.6726		3.84955	-2.14871			3.8495	-2.9205	8.14571	17.275		3.8495	-2.47928
	3.8161	16.7534	8.1489	14.6652		3.85233	-1.76198			3.8523	0.253999	8.12828	17.2519		3.8523	-2.09121
	3.81888	-0.676374	8.16316	14.6578		3.85512	0.183395			3.8551	16.0678	8.16926	17.2276		3.8551	-0.141971
	3.82167	20.5024	8.18115	14.6506		3.85791	1.23263			3.8579	24.6238	8.1618	17.2033		3.8579	0.909174
	3.82446	29.9769	8.15759	14.6434		3.8607	-0.628793			3.8607	9.41806	8.17286	17.179		3.8607	-0.949599
	3.82725	20.4338	8.15252	14.6363		3.86348	-0.291075			3.8635	12.1787	8.15013	17.1548		3.8635	-0.610555
	3.83003	17.642	8.12548	14.6293		3.86627	-1.3157			3.8663	3.69504	8.24655	17.1306		3.8663	-1.62923
	3.83282	17.8132	8.16464	14.6223		3.86906	0.965176			3.8691	22.6052	8.35713	17.1063		3.8691	0.657989
	3.83561	23.9181	8.16443	14.6154		3.87185	0.526771			3.8719	18.9797	8.44105	17.082		3.8719	0.224818
	3.8384	15.1098	8.12766	14.6086		3.87463	-0.948621			3.8746	6.50665	8.45517	17.0578		3.8746	-1.24789
	3.84118	21.0393	8.13141	14.6019		3.87742	-0.0571506			3.8774	14.0346	8.52134	17.0336		3.8774	-0.35194
	3.84397	31.4783	8.15072	14.5953		3.88021	1.32231			3.8802	25.7718	8.5123	17.0093		3.8802	1.02939
	3.84676	11.9893	8.18455	14.5887		3.883	0.404398			3.883	17.9848	8.59178	16.985		3.883	0.116367
	3.84955	-2.9205	8.14571	14.5823		3.88578	0.818028			3.8858	21.53	8.58797	16.9608		3.8858	0.532047
	3.85233	0.253999	8.12828	14.5759		3.88857	-1.30891			3.8886	3.21166	8.62369	16.9366		3.8886	-1.59154
	3.85512	16.0678	8.16926	14.5696		3.89136	0.753771			3.8914	21.0496	8.6972	16.9123		3.8914	0.475705
	3.85791	24.6238	8.1618	14.5633		3.89415	-1.98037			3.8942	-2.6395	8.64888	16.8878		3.8942	-2.25778
	3.8607	9.41806	8.17286	14.5571		3.89693	-0.140507			3.8969	13.2561	8.7334	16.8625		3.8969	-0.412943
	3.86348	12.1787	8.15013	14.551		3.89972	-1.13207			3.8997	4.61931	8.70856	16.837		3.8997	-1.40295
	3.86627	3.69504	8.24655	14.545		3.90251	-0.4248			3.9025	10.7691	8.7187	16.8116		3.9025	-0.693051
	3.86906	22.6052	8.35713	14.5391		3.9053	0.645897			3.9053	20.1611	8.81472	16.7861		3.9053	0.382882
	3.87185	18.9797	8.44105	14.5332		3.90808	-0.466354			3.9081	10.3864	8.74079	16.7608		3.9081	-0.72927
	3.87463	6.50665	8.45517	14.5274		3.91087	0.63911			3.9109	20.099	8.82665	16.7353		3.9109	0.381085
	3.87742	14.0346	8.52134	14.5216		3.91366	-0.0233381			3.9137	14.2478	8.7882	16.7099		3.9137	-0.28016
	3.88021	25.7718	8.5123	14.5159		3.91645	1.81781			3.9165	30.5905	8.88017	16.6844		3.9165	1.56597
	3.883	17.9848	8.59178	14.5103		3.91924	0.0477825			3.9192	14.8692	8.9154	16.659		3.9192	-0.200754
	3.88578	21.53	8.58797	14.5048		3.92202	1.31268			3.922	26.087	8.87389	16.6336		3.922	1.06531
	3.88857	3.21166	8.62369	14.4993		3.92481	-1.19988			3.9248	3.68547	8.95779	16.6082		3.9248	-1.44262
	3.89136	21.0496	8.6972	14.4939		3.9276	-0.0936046			3.9276	13.5946	8.91516	16.5827		3.9276	-0.335171
	3.89415	-2.6395	8.64888	14.4885		3.93039	0.375431			3.9304	17.8051	9.00432	16.5573		3.9304	0.138578
	3.89693	13.2561	8.7334	14.4832		3.93317	0.392601			3.9332	17.8956	8.85249	16.5319		3.9332	0.154047
	3.89972	4.61931	8.70856	14.478		3.93596	1.35027			3.936	26.2073	8.73285	16.5064		3.936	1.11085
	3.90251	10.7691	8.7187	14.4728		3.93875	0.245174			3.9388	16.5646	8.78316	16.4807		3.9388	0.00955237
	3.9053	20.1611	8.81472	14.4677		3.94154	-0.285932			3.9415	11.9339	8.64856	16.455		3.9415	-0.522758
	3.90808	10.3864	8.74079	14.4627		3.94432	-0.284485			3.9443	11.9358	8.67075	16.4294		3.9443	-0.518248
	3.91087	20.099	8.82665	14.4578		3.94711	0.838417			3.9471	21.598	8.58737	16.4037		3.9471	0.604877
	3.91366	14.2478	8.7882	14.4529		3.9499	-1.70931			3.9499	-0.290984	8.59116	16.378		3.9499	-1.94025
	3.91645	30.5905	8.88017	14.448		3.95269	1.36376			3.9527	26.1546	8.62673	16.3523		3.9527	1.13627
	3.91924	14.8692	8.9154	14.4432		3.95547	-0.271542			3.9555	12.0752	8.50881	16.3267		3.9555	-0.499659
	3.92202	26.087	8.87389	14.4384		3.95826	0.171599			3.9583	15.8533	8.57582	16.301		3.9583	-0.0522049
	3.92481	3.68547	8.95779	14.4337		3.96105	0.167333			3.9611	15.7939	8.46336	16.2753		3.9611	-0.0568805
	3.9276	13.5946	8.91516	14.4291		3.96384	0.772704			3.9638	20.9641	8.52901	16.2496		3.9638	0.552761
	3.93039	17.8051	9.00432	14.4246		3.96662	1.12933			3.9666	23.9808	8.51034	16.224		3.9666	0.911456
	3.93317	17.8956	8.85249	14.4201		3.96941	-0.090528			3.9694	13.6023	8.43385	16.1983		3.9694	-0.307807
	3.93596	26.2073	8.73285	14.4156		3.9722	0.546207			3.9722	19.0079	8.50593	16.1726		3.9722	0.333332
	3.93875	16.5646	8.78316	14.4112		3.97499	0.791231			3.975	21.0086	8.40526	16.1469		3.975	0.578412
	3.94154	11.9339	8.64856	14.4068		3.97777	0.192744			3.9778	15.9956	8.51543	16.1215		3.9778	-0.0147849
	3.94432	11.9358	8.67075	14.4025		3.98056	1.09848			3.9806	23.6382	8.45498	16.0961		3.9806	0.89203
	3.94711	21.598	8.58737	14.3982		3.98335	2.16994			3.9834	32.5697	8.39785	16.0708		3.9834	1.96466
	3.9499	-0.290984	8.59116	14.394		3.98614	0.406884			3.9861	17.7978	8.49039	16.0454		3.9861	0.206398
	3.95269	26.1546	8.62673	14.3898		3.98892	1.57485			3.9889	27.6125	8.42804	16.0202		3.9889	1.37544
	3.95547	12.0752	8.50881	14.3857		3.99171	0.814152			3.9917	21.22	8.45542	15.9948		3.9917	0.61797
	3.95826	15.8533	8.57582	14.3817		3.9945	1.45244			3.9945	26.5904	8.43954	15.9695		3.9945	1.25847
	3.96105	15.7939	8.46336	14.3777		3.99729	-0.654633			3.9973	8.82816	8.40294	15.9442		3.9973	-0.846851
	3.96384	20.9641	8.52901	14.3737		4.00007	-0.601094			4.0001	9.23696	8.46547	15.9189		4.0001	-0.789317
	3.96662	23.9808	8.51034	14.3698		4.00286	-1.36129			4.0029	2.90174	8.38937	15.8936		4.0029	-1.54861
	3.96941	13.6023	8.43385	14.3658		4.00565	-0.298152			4.0057	11.8024	8.43966	15.8682		4.0057	-0.481749
	3.9722	19.0079	8.50593	14.3619		4.00844	0.77324			4.0084	20.8288	8.42365	15.8429		4.0084	0.591893
	3.97499	21.0086	8.40526	14.3581		4.01122	-0.372137			4.0112	11.1735	8.43372	15.8176		4.0112	-0.550659
	3.97777	15.9956	8.51543	14.3543		4.01401	0.160849			4.014	15.6685	8.45387	15.7923		4.014	-0.0146442
	3.98056	23.6382	8.45498	14.3506		4.0168	1.8724			4.0168	30.0117	8.38831	15.7669		4.0168	1.69817
	3.98335	32.5697	8.39785	14.3469		4.01959	-1.31241			4.0196	3.21954	8.4445	15.742		4.0196	-1.48291
	3.98614	17.7978	8.49039	14.3432		4.02237	0.0126947			4.0224	14.4057	8.40508	15.7175		4.0224	-0.156072
	3.98892	27.6125	8.42804	14.3396		4.02516	3.28422			4.0252	42.1924	8.49414	15.6929		4.0252	3.11974
	3.99171	21.22	8.45542	14.336		4.02795	0.348301			4.028	17.239	8.45936	15.6683		4.028	0.185676
	3.9945	26.5904	8.43954	14.3325		4.03074	0.150567			4.0307	15.5604	8.4414	15.6437		4.0307	-0.00986803
	3.99729	8.82816	8.40294	14.329		4.03352	-1.43919			4.0335	2.10696	8.46262	15.6192		4.0335	-1.5967
	4.00007	9.23696	8.46547	14.3255		4.03631	-0.0175687			4.0363	14.1349	8.44684	15.5947		4.0363	-0.172822
	4.00286	2.90174	8.38937	14.3221		4.0391	0.583811			4.0391	19.2382	8.49247	15.5701		4.0391	0.431924
	4.00565	11.8024	8.43966	14.3187		4.04189	0.457672			4.0419	18.1357	8.43071	15.5455		4.0419	0.307234
	4.00844	20.8288	8.42365	14.3153		4.04467	-0.883654			4.0447	6.79971	8.45862	15.521		4.0447	-1.03105
	4.01122	11.1735	8.43372	14.312		4.04746	-1.38005			4.0475	2.58934	8.46487	15.4964		4.0475	-1.52478
	4.01401	15.6685	8.45387	14.3087		4.05025	-0.543357			4.0503	9.67742	8.4491	15.4718		4.0503	-0.685798
	4.0168	30.0117	8.38831	14.3054		4.05304	0.4299			4.053	17.9081	8.47337	15.4472		4.053	0.290428
	4.01959	3.21954	8.4445	14.3022		4.05582	-0.0127631			4.0558	14.1549	8.43055	15.4227		4.0558	-0.150382
	4.02237	14.4057	8.40508	14.299		4.05861	-0.779128			4.0586	7.66619	8.46255	15.3981		4.0586	-0.913662
	4.02516	42.1924	8.49414	14.2958		4.0614	0.972497			4.0614	22.4864	8.46244	15.3742		4.0614	0.840443
	4.02795	17.239	8.45936	14.2926		4.06419	-0.471071			4.0642	10.2731	8.45053	15.3507		4.0642	-0.600862
	4.03074	15.5604	8.4414	14.2894		4.06697	0.170725			4.067	15.6914	8.43695	15.3271		4.067	0.0431791
	4.03352	2.10696	8.46262	14.2863		4.06976	0.227672			4.0698	16.1708	8.44459	15.3035		4.0698	0.102705
	4.03631	14.1349	8.44684	14.2833		4.07255	-0.567417			4.0725	9.42834	8.48946	15.2799		4.0725	-0.689274
	4.0391	19.2382	8.49247	14.2802		4.07534	0.405111			4.0753	17.6533	8.41917	15.2564		4.0753	0.284696
	4.04189	18.1357	8.43071	14.2772		4.07812	0.123903			4.0781	15.289	8.46794	15.2328		4.0781	0.0066368
	4.04467	6.79971	8.45862	14.2742		4.08091	0.912856			4.0809	21.9749	8.47647	15.2092		4.0809	0.798174
	4.04746	2.58934	8.46487	14.2713		4.0837	-0.258514			4.0837	12.0511	8.44518	15.1856		4.0837	-0.371158
	4.05025	9.67742	8.4491	14.2683		4.08649	-1.03227			4.0865	5.47727	8.48066	15.1621		4.0865	-1.14199
	4.05304	17.9081	8.47337	14.2654		4.08927	-0.491183			4.0893	10.1067	8.39239	15.1385		4.0893	-0.599567
	4.05582	14.1549	8.43055	14.2625		4.09206	-0.595693			4.0921	9.17948	8.47202	15.1149		4.0921	-0.700591
	4.05861	7.66619	8.46255	14.2596		4.09485	-0.475893			4.0949	10.1879	8.48026	15.0913		4.0949	-0.578213
	4.0614	22.4864	8.46244	14.2567		4.09764	-0.954354			4.0976	6.16507	8.44113	15.0678		4.0976	-1.05468
	4.06419	10.2731	8.45053	14.2539		4.10042	-0.699615			4.1004	8.29652	8.46434	15.0442		4.1004	-0.797189
	4.06697	15.6914	8.43695	14.251		4.10321	0.35074			4.1032	17.1652	8.40965	15.0219		4.1032	0.254862
	4.06976	16.1708	8.44459	14.2482		4.106	0.832725			4.106	21.284	8.4914	14.9999		4.106	0.740055
	4.07255	9.42834	8.48946	14.2454		4.10879	0.359374			4.1088	17.2482	8.45303	14.9778		4.1088	0.26859
	4.07534	17.6533	8.41917	14.2426		4.11157	0.0744617			4.1116	14.8364	8.44192	14.9558		4.1116	-0.0141437
	4.07812	15.289	8.46794	14.2398		4.11436	0.158149			4.1144	15.5408	8.44457	14.9337		4.1144	0.0718923
	4.08091	21.9749	8.47647	14.2371		4.11715	0.315823			4.1171	16.8686	8.44111	14.9116		4.1171	0.231842
	4.0837	12.0511	8.44518	14.2343		4.11994	0.557922			4.1199	18.9551	8.5227	14.8895		4.1199	0.477032
	4.08649	5.47727	8.48066	14.2316		4.12272	-1.10291			4.1227	4.91373	8.41763	14.8675		4.1227	-1.18249
	4.08927	10.1067	8.39239	14.2289		4.12551	1.27774			4.1255	25.0212	8.47296	14.8455		4.1255	1.20096
	4.09206	9.17948	8.47202	14.2262		4.1283	-0.549402			4.1283	9.53709	8.47341	14.8234		4.1283	-0.62387
	4.09485	10.1879	8.48026	14.2236		4.13109	0.722993			4.1311	20.2967	8.44655	14.8013		4.1311	0.650609
	4.09764	6.16507	8.44113	14.2209		4.13387	0.466271			4.1339	18.1489	8.49614	14.7793		4.1339	0.396604
	4.10042	8.29652	8.46434	14.2183		4.13666	1.03821			4.1367	22.8972	8.39173	14.7572		4.1367	0.970003
	4.10321	17.1652	8.40965	14.2156		4.13945	-0.551285			4.1395	9.49739	8.49817	14.7351		4.1395	-0.616334
	4.106	21.284	8.4914	14.213		4.14224	0.91082
	4.10879	17.2482	8.45303	14.2104
	4.11157	14.8364	8.44192	14.2078
	4.11436	15.5408	8.44457	14.2053
	4.11715	16.8686	8.44111	14.2027
	4.11994	18.9551	8.5227	14.2001
	4.12272	4.91373	8.41763	14.1976
	4.12551	25.0212	8.47296	14.195
	4.1283	9.53709	8.47341	14.1924
	4.13109	20.2967	8.44655	14.1899
	4.13387	18.1489	8.49614	14.1874
	4.13666	22.8972	8.39173	14.1848
	4.13945	9.49739	8.49817	14.1823
	4.14224	21.8865	8.46139	14.1797

## Sheet: Supplementary Figure 3
Supplementary Fig. 3a-j
Panel A	GNOM	BR-GBD				residual plot				Panel B	Guinier Plot	BR-GBD					Panel C	p(r) function	BR-GBD				Panel D	dimensionless Kratky Plot		BR-GBD			Panel E	EOM	SemD∆APH with BR-GBD				residual plot				Panel F	Guinier Plot	SemD∆APH with BR-GBD					Panel G	p(r) function	SemD∆APH with BR-GBD
	s (nm-1)	I (s)	I (s) error	I (s) gnom fit		s (nm-1)	ΔI/σ				s2	I (s)	I (s) error	I (s) fit				Dmax (nm)	p( r )	error				sRg	(sRg)2I(s)/I(0)	error				s (nm-1)	I (s)	I (s) error	I (s) EOM fit		s (nm-1)	ΔI/σ				s2	I (s)	I (s) error	I (s) fit				Dmax (nm)	p( r )	error
	0			434.704		0.211851	0.215648				0.0437073	6.08793	0.0805691	5.99149				0	0	0				0.629938	0.382852	0.0308461				0.172825	4068.5	62.0374	3855.71		0.172825	3.42991				0.0298685	8.31103	0.0152482	8.28532				0	0	0
	0.00756611			434.634		0.214638	1.16776				0.0448808	5.96999	0.0885384	5.98794				0.04975	0.3775	0.01174				0.638339	0.349397	0.030935				0.175613	4023	61.7073	3836.03		0.175613	3.02984				0.0308399	8.29978	0.0153386	8.27964				0.0801	2.776	0.05404
	0.0151322			434.424		0.217426	-0.328658				0.0460695	6.04885	0.0825376	5.98434				0.0995	0.7432	0.02207				0.646737	0.388079	0.0320311				0.1784	3902.87	59.7843	3816.36		0.1784	1.44697				0.0318266	8.26947	0.015318	8.27387				0.1602	5.316	0.09055
	0.0226983			434.074		0.220213	0.677921				0.0472741	5.91346	0.0951579	5.9807				0.1492	1.097	0.03102				0.655137	0.347799	0.0330958				0.181188	3931.75	59.2073	3796.45		0.181188	2.28516				0.0328291	8.27684	0.0150588	8.26801				0.2403	7.633	0.1107
	0.0302644			433.584		0.223001	0.413671				0.0484938	6.00084	0.0857362	5.97701				0.199	1.439	0.03863				0.663535	0.389352	0.0333815				0.183975	3866.68	58.5186	3776.24		0.183975	1.54551				0.0338468	8.26015	0.0151341	8.26205				0.3204	9.742	0.1164
	0.0378305			432.956		0.225788	0.699836				0.0497294	5.97488	0.0883945	5.97327				0.2487	1.77	0.04497				0.671936	0.389042	0.0343891				0.186763	3768.89	56.0241	3756.02		0.186763	0.229758				0.0348804	8.23454	0.0148649	8.25601				0.4005	11.67	0.1103
	0.0453966			432.189		0.228576	0.890628				0.0509802	5.99599	0.0855251	5.96948				0.2985	2.089	0.05011				0.680333	0.407333	0.0348372				0.18955	3777.58	56.1973	3735.8		0.18955	0.743416				0.0359292	8.23684	0.0148765	8.24987				0.4806	13.44	0.0963
	0.0529628			431.286		0.231363	0.88431				0.052247	6.00964	0.0850529	5.96565				0.3482	2.396	0.05413				0.688734	0.423193	0.0359938				0.192338	3902.8	54.3724	3715.19		0.192338	3.45041				0.0369939	8.26945	0.0139317	8.24365				0.5607	15.08	0.08007
	0.0605289			430.247		0.234151	-1.09408				0.0535288	6.00528	0.0847019	5.96177				0.398	2.692	0.05714				0.697131	0.431691	0.036565				0.195125	3797.86	54.066	3694.51		0.195125	1.91153				0.0380738	8.24219	0.0142359	8.23733				0.6408	16.64	0.07059
	0.068095			429.073		0.236938	0.202111				0.0548267	5.81841	0.101742	5.95784				0.4477	2.977	0.05925				0.705532	0.36679	0.0373181				0.197913	3762.02	52.8589	3673.82		0.197913	1.6685				0.0391696	8.23271	0.0140507	8.23092				0.7209	18.14	0.07637
	0.0756611			427.766		0.239726	-0.788698				0.0561396	5.93885	0.090273	5.95387				0.4975	3.25	0.0606				0.71393	0.423645	0.0382437				0.200701	3693.77	51.5065	3653.04		0.200701	0.790814				0.0402809	8.2144	0.0139441	8.22442				0.801	19.62	0.09521
	0.0832272			426.327		0.242513	1.68016				0.0574686	5.84299	0.0972344	5.94985				0.5472	3.512	0.06133				0.72233	0.394033	0.0383136				0.203488	3688.99	51.525	3631.97		0.203488	1.10663				0.0414074	8.21311	0.0139672	8.21783				0.8811	21.11	0.1187
	0.0907933			424.759		0.245301	0.130202				0.0588126	6.05753	0.0799428	5.94578				0.597	3.763	0.0616				0.730728	0.499742	0.0399508				0.206276	3676.34	51.1585	3610.89		0.206276	1.2792				0.0425498	8.20967	0.0139156	8.21115				0.9612	22.64	0.1409
	0.0983594			423.063		0.248088	-0.846742				0.0601726	5.92151	0.0904197	5.94166				0.6467	4.003	0.06158				0.739129	0.446275	0.040352				0.209063	3635.3	51.966	3589.82		0.209063	0.875071				0.0437073	8.19845	0.0142949	8.20438				1.041	24.23	0.1585
	0.105926			421.241		0.250876	1.05846				0.0615477	5.8256	0.0988876	5.9375				0.6965	4.232	0.06146				0.747526	0.414726	0.0410113				0.211851	3695.25	50.5556	3568.54		0.211851	2.50639				0.0448808	8.2148	0.0136812	8.19751				1.121	25.9	0.1698
	0.113492			419.296		0.253663	-0.313989				0.0629388	5.99524	0.0838365	5.93329				0.7462	4.45	0.0614				0.755927	0.502504	0.0421282				0.214638	3468.36	50.5313	3547.15		0.214638	-1.55921				0.0460695	8.15144	0.0145692	8.19056				1.202	27.66	0.1744
	0.121058			417.229		0.256451	-0.0757334				0.0643449	5.8699	0.0926823	5.92904				0.796	4.658	0.06158				0.764325	0.453211	0.0420047				0.217426	3698.08	50.7154	3525.75		0.217426	3.39796				0.0472741	8.21557	0.013714	8.18352				1.282	29.52	0.1726
	0.128624			415.044		0.259238	-2.06024				0.0657671	5.88781	0.0928215	5.92473				0.8457	4.856	0.06214				0.772725	0.4716	0.0437747				0.220213	3592.77	49.5681	3504.35		0.220213	1.78387				0.0484938	8.18668	0.0137966	8.17638				1.362	31.47	0.1659
	0.13619			412.743		0.262026	0.324256				0.0672043	5.68346	0.111955	5.92038				0.8955	5.043	0.06318				0.781123	0.392841	0.0439804				0.223001	3517.44	49.4467	3482.71		0.223001	0.702433				0.0497294	8.16549	0.0140576	8.16915				1.442	33.5	0.1567
	0.143756			410.33		0.264813	-0.420499				0.0686576	5.9161	0.0879317	5.91598				0.9452	5.221	0.06474				0.789524	0.506454	0.0445334				0.225788	3470.22	48.7107	3461.07		0.225788	0.187844				0.0509802	8.15197	0.0140367	8.16184				1.522	35.61	0.1481
	0.151322			407.805		0.267601	-1.04337				0.0701259	5.84408	0.0951156	5.91154				0.995	5.388	0.06684				0.797921	0.48134	0.045783				0.228576	3462.32	48.873	3439.43		0.228576	0.468356				0.052247	8.1497	0.0141157	8.15443				1.602	37.77	0.1437
	0.158888			405.174		0.270388	0.185149				0.0716103	5.77937	0.100815	5.90705				1.045	5.546	0.06942				0.806322	0.46073	0.0464487				0.231363	3403.39	48.2419	3417.71		0.231363	-0.296858				0.0535288	8.13253	0.0141747	8.14693				1.682	39.95	0.1459
	0.166454			402.439		0.273176	2.10564				0.0731097	5.89225	0.0900175	5.90251				1.094	5.694	0.0724				0.81472	0.526586	0.047402				0.234151	3410.2	47.7503	3395.89		0.234151	0.299621				0.0548267	8.13453	0.0140022	8.13934				1.762	42.13	0.1549
	0.17402			399.602		0.275963	-1.64954				0.0746251	6.04559	0.0758979	5.89793				1.144	5.833	0.07569				0.82312	0.626578	0.047556				0.236938	3338.47	47.6024	3374.08		0.236938	-0.748135				0.0561396	8.11327	0.0142587	8.13166				1.842	44.28	0.1684
	0.181587			396.669		0.278751	0.861038				0.0761556	5.70425	0.107469	5.89329				1.194	5.963	0.07916				0.831518	0.454514	0.0488461				0.239726	3367.69	46.4234	3352.26		0.239726	0.332225				0.0574686	8.12198	0.0137849	8.12389				1.922	46.36	0.1836
	0.189153			393.641		0.281538	0.955881				0.0777021	5.93928	0.0848603	5.88861				1.244	6.084	0.08272				0.839919	0.586612	0.0497801				0.242513	3330.78	47.0179	3330.36		0.242513	0.00906038				0.0588126	8.11096	0.0141162	8.11603				2.003	48.34	0.1975
	0.196719			390.522		0.284326	0.170661				0.0792636	5.94286	0.0838518	5.88389				1.293	6.196	0.08625				0.848316	0.600552	0.0503574				0.245301	3241.91	46.1722	3308.43		0.245301	-1.44069				0.0601726	8.08392	0.0142423	8.10807				2.083	50.21	0.2085
	0.204285			387.317		0.287113	1.30906				0.0808413	5.87074	0.0903125	5.87911				1.343	6.3	0.08966				0.856717	0.569882	0.0514674				0.248088	3279.6	45.7589	3286.51		0.248088	-0.150856				0.0615477	8.09548	0.0139526	8.10003				2.163	51.92	0.2156
	0.211851	391.503	34.663	384.028		0.289901	0.255836				0.0824339	5.96168	0.0800006	5.87429				1.393	6.395	0.09288				0.865115	0.636435	0.0509152				0.250876	3322.45	45.6852	3264.56		0.250876	1.2672				0.0629388	8.10846	0.0137504	8.09189				2.243	53.46	0.2188
	0.214638	423.627	34.9652	382.796		0.292688	0.981561				0.0840426	5.87002	0.0894285	5.86942				1.443	6.483	0.09584				0.873515	0.592023	0.0529437				0.253663	3175.76	44.3351	3242.59		0.253663	-1.50741				0.0643449	8.0633	0.0139605	8.08367				2.323	54.81	0.2191
	0.217426	369.983	35.2068	381.554		0.295476	0.811963				0.0856663	5.92872	0.0840169	5.86451				1.492	6.562	0.09849				0.881913	0.639949	0.0537665				0.256451	3292.72	44.8849	3220.61		0.256451	1.60649				0.0657671	8.09947	0.0136315	8.07535				2.403	55.96	0.2179
	0.220213	403.769	34.6176	380.301		0.298263	-0.810577				0.0873061	5.90988	0.0849567	5.85955				1.542	6.634	0.1008				0.890314	0.640025	0.0543744				0.259238	3127.2	44.1378	3198.65		0.259238	-1.61868				0.0672043	8.04789	0.0141142	8.06694				2.483	56.91	0.2174
	0.223001	393.423	34.7764	379.037		0.301051	0.829911				0.0889608	5.75737	0.0984258	5.85454				1.592	6.698	0.1027				0.898711	0.559905	0.0551091				0.262026	3235.19	43.7076	3176.68		0.262026	1.33871				0.0686576	8.08184	0.01351	8.05844				2.563	57.64	0.2195
	0.225788	401.814	34.3652	377.764		0.303838	-1.75346				0.0906317	5.90263	0.0846231	5.84948				1.642	6.755	0.1043				0.907112	0.659604	0.0558177				0.264813	3158.06	43.5134	3154.72		0.264813	0.0765971				0.0701259	8.05771	0.0137785	8.04985				2.643	58.17	0.2256
	0.228576	407.337	34.6452	376.481		0.306626	-1.63503				0.0923175	5.64909	0.110005	5.84438				1.691	6.805	0.1054				0.91551	0.521406	0.0573571				0.267601	3077.96	43.2445	3132.76		0.267601	-1.26721				0.0716103	8.03202	0.0140497	8.04117				2.723	58.51	0.2358
	0.231363	405.566	34.3522	375.188		0.309413	1.09585				0.0940195	5.65996	0.106934	5.83923				1.741	6.848	0.1063				0.92391	0.536822	0.0574043				0.270388	3070.97	43.0981	3110.81		0.270388	-0.924564				0.0731097	8.02975	0.0140341	8.0324				2.804	58.66	0.249
	0.234151	336.436	34.2298	373.886		0.312201	-0.413333				0.0957364	5.9117	0.0827179	5.83403				1.791	6.884	0.1067				0.932308	0.703106	0.0581594				0.273176	3076.37	42.1593	3088.92		0.273176	-0.297728				0.0746251	8.0315	0.0137042	8.02354				2.884	58.65	0.2634
	0.236938	379.498	34.2584	372.574		0.314988	-0.0463332				0.0974695	5.77379	0.0948481	5.82879				1.841	6.914	0.1069				0.940709	0.623614	0.0591486				0.275963	2940.47	42.3707	3067.03		0.275963	-2.98692				0.0761556	7.98633	0.0144095	8.01458				2.964	58.48	0.2771
	0.239726	344.81	33.5274	371.253		0.317776	0.454223				0.0992174	5.8035	0.0922673	5.8235				1.89	6.938	0.1068				0.949106	0.653944	0.0603377				0.278751	2993.33	42.1929	3045.14		0.278751	-1.22789				0.0777021	8.00414	0.0140956	8.00554				3.044	58.2	0.2881
	0.242513	427.32	34.1611	369.924		0.320563	-0.77145				0.100982	5.84438	0.0886651	5.81816				1.94	6.956	0.1066				0.957507	0.693338	0.0614749				0.281538	2996.2	41.5504	3023.32		0.281538	-0.652652				0.0792636	8.0051	0.0138677	7.9964				3.124	57.81	0.2952
	0.245301	372.976	33.7244	368.585		0.323351	-0.189537				0.102761	5.7243	0.100164	5.81278				1.99	6.969	0.1061				0.965904	0.625725	0.0626749				0.284326	2926.54	41.4676	3001.55		0.284326	-1.80886				0.0808413	7.98158	0.0141695	7.98718				3.204	57.34	0.2978
	0.248088	338.865	33.5096	367.239		0.326138	0.156138				0.104556	5.7759	0.0972781	5.80734				2.04	6.975	0.1056				0.974305	0.67037	0.0652123				0.287113	2896.45	40.2146	2979.78		0.287113	-2.07228				0.0824339	7.97124	0.0138841	7.97786				3.284	56.8	0.2959
	0.250876	401.512	33.6613	365.883		0.328926	1.50595				0.106366	5.80454	0.0951414	5.80187				2.089	6.977	0.1051				0.982703	0.70179	0.0667693				0.289901	2926.39	40.7767	2958.01		0.289901	-0.775516				0.0840426	7.98152	0.0139341	7.96845				3.364	56.23	0.2901
	0.253663	354.212	32.8292	364.52		0.331713	0.13784				0.108192	5.92106	0.0844968	5.79634				2.139	6.973	0.1046				0.991103	0.802053	0.0677709				0.292688	2912.31	40.6523	2936.41		0.292688	-0.592906				0.0856663	7.9767	0.0139588	7.95895				3.444	55.63	0.2818
	0.256451	360.614	33.4727	363.149		0.334501	-1.73309				0.110034	5.79394	0.0982471	5.79077				2.189	6.964	0.1042				0.999501	0.718329	0.0705738				0.295476	2862.15	40.0751	2914.81		0.295476	-1.31408				0.0873061	7.95933	0.0140017	7.94936				3.524	55.02	0.2728
	0.259238	293.966	32.9108	361.77		0.337288	1.50679				0.111891	5.58937	0.118126	5.78515				2.239	6.951	0.104				1.0079	0.59532	0.0703224				0.298263	2964.32	39.8642	2893.22		0.298263	1.7836											3.605	54.41	0.2652
	0.262026	370.961	32.6193	360.384		0.340076	1.09752				0.113763	5.91341	0.0881439	5.77948				2.288	6.933	0.104				1.0163	0.836926	0.0737699				0.301051	2867.55	39.5398	2871.7		0.301051	-0.104831											3.685	53.81	0.2608
	0.264813	345.184	32.8324	358.99		0.342863	-1.13905				0.115652	5.8708	0.0905206	5.77376				2.338	6.911	0.1042				1.0247	0.815326	0.0738038				0.303838	2827.35	39.6833	2850.31		0.303838	-0.578606											3.765	53.23	0.2609
	0.267601	323.555	32.6193	357.589		0.345651	-0.269067				0.117555	5.63799	0.115317	5.768				2.388	6.885	0.1046				1.0331	0.656614	0.0757185				0.306626	2791.74	38.8737	2828.92		0.306626	-0.956508											3.845	52.66	0.2655
	0.270388	362.219	32.6061	356.182		0.348438	-0.414278				0.119475	5.72858	0.105611	5.76219				2.438	6.855	0.1054				1.0415	0.730617	0.0771614				0.309413	2784.44	38.565	2807.53		0.309413	-0.598781											3.925	52.1	0.2737
	0.273176	422.248	32.0477	354.767		0.351226	-2.30579				0.121409	5.70804	0.107921	5.75634				2.487	6.822	0.1063				1.0499	0.727349	0.0784964				0.312201	2768.76	38.3851	2786.35		0.312201	-0.458069											4.005	51.55	0.2839
	0.275963	300.139	32.2556	353.346		0.354013	0.167881				0.12336	5.46837	0.139306	5.75044				2.537	6.785	0.1076				1.0583	0.581542	0.0810125				0.314988	2718.45	38.4471	2765.22		0.314988	-1.21661											4.085	51.02	0.2943
	0.278751	379.66	32.2181	351.919		0.356801	-0.0375527				0.125325	5.75931	0.101954	5.74449				2.587	6.745	0.109				1.06669	0.790308	0.080575				0.317776	2738.51	38.4116	2744.09		0.317776	-0.145243											4.165	50.48	0.3034
	0.281538	381.025	31.9496	350.485		0.359588	-0.820687				0.127307	5.73317	0.105846	5.73849				2.637	6.702	0.1106				1.0751	0.782091	0.0827813				0.320563	2719.94	38.3188	2723.02		0.320563	-0.0803261											4.245	49.95	0.3102
	0.284326	354.51	32.0167	349.046		0.362376	-0.542718				0.129304	5.64039	0.117175	5.73245				2.686	6.656	0.1124				1.08349	0.723972	0.0848314				0.323351	2724.64	39.1613	2702.18		0.323351	0.573679											4.325	49.4	0.3143
	0.287113	388.262	31.0612	347.601		0.365163	0.448175				0.131316	5.66795	0.112538	5.72636				2.736	6.608	0.1142				1.09189	0.755793	0.0850553				0.326138	2631.11	39.3113	2681.35		0.326138	-1.27795											4.406	48.84	0.3161
	0.289901	354.255	31.6805	346.15		0.367951	0.516352				0.133344	5.77001	0.104066	5.72022				2.786	6.557	0.1162				1.10029	0.849927	0.0884483				0.328926	2673.34	39.1047	2660.51		0.328926	0.328247											4.486	48.27	0.3162
	0.292688	375.675	31.563	344.694		0.370738	0.794311				0.135388	5.771	0.101366	5.71404				2.836	6.504	0.1181				1.10869	0.863807	0.087561				0.331713	2632.92	39.9887	2639.88		0.331713	-0.174024											4.566	47.67	0.3156
	0.295476	368.663	31.3204	343.232		0.373526	0.23646				0.137447	5.79584	0.101014	5.7078				2.885	6.449	0.12				1.11709	0.898997	0.0908111				0.334501	2601.35	38.96	2619.36		0.334501	-0.462294											4.646	47.06	0.3157
	0.298263	316.514	31.1531	341.766		0.376313	0.106328				0.139522	5.73271	0.106806	5.70153				2.935	6.392	0.1219				1.12549	0.856744	0.0915051				0.337288	2616.56	40.2009	2598.86		0.337288	0.440413											4.726	46.42	0.3173
	0.301051	365.999	30.972	340.295		0.379101	-0.464604				0.141611	5.71375	0.109473	5.6952				2.985	6.334	0.1237				1.13389	0.853245	0.0934073				0.340076	2583.17	39.593	2578.36		0.340076	0.121537											4.806	45.76	0.321
	0.303838	284.033	31.245	338.82		0.381888	0.931636				0.143718	5.64377	0.11752	5.68883				3.035	6.273	0.1254				1.14229	0.807405	0.0948863				0.342863	2563.34	39.8145	2558.21		0.342863	0.128898											4.886	45.09	0.327
	0.306626	287.137	30.7046	337.34		0.384676	-0.325931				0.145838	5.79047	0.100856	5.68241				3.084	6.212	0.1271				1.15069	0.948779	0.0956902				0.345651	2482.75	39.7509	2538.05		0.345651	-1.39119											4.966	44.4	0.3346
	0.309413	369.335	30.5506	335.856		0.387463	-0.256556				0.147976	5.6489	0.11798	5.67594				3.134	6.149	0.1285				1.15909	0.835603	0.0985849				0.348438	2480.96	39.7412	2517.91		0.348438	-0.92969											5.046	43.7	0.343
	0.312201	321.754	30.5178	334.368		0.390251	-1.32725				0.150128	5.65287	0.113006	5.66943				3.184	6.086	0.1299				1.16748	0.851125	0.0961826				0.351226	2478.51	40.1995	2497.92		0.351226	-0.482792											5.126	43.01	0.3512
	0.314988	331.459	30.5828	332.876		0.393039	-0.361914				0.152296	5.52041	0.127042	5.66287				3.234	6.021	0.1311				1.17588	0.756304	0.0960824				0.354013	2475.82	39.3395	2478.15		0.354013	-0.0593552											5.207	42.31	0.3582
	0.317776	345.287	30.6149	331.381		0.395826	-0.185448				0.15448	5.63112	0.112436	5.65626				3.283	5.955	0.1322				1.18429	0.856956	0.0963523				0.356801	2414.31	39.6681	2458.38		0.356801	-1.11097											5.287	41.63	0.3633
	0.320563	306.22	30.6721	329.882		0.398614	1.46353				0.156678	5.64574	0.108996	5.6496				3.333	5.889	0.1331				1.19268	0.881953	0.0961297				0.359588	2446.61	40.0123	2438.61		0.359588	0.199938											5.367	40.96	0.3663
	0.323351	322.435	31.3659	328.38		0.401401	-1.54054				0.158893	5.80669	0.0929458	5.6429				3.383	5.823	0.1339				1.20108	1.05061	0.0976496				0.362376	2423.36	39.3815	2419.18		0.362376	0.106268											5.447	40.3	0.3673
	0.326138	331.804	31.5683	326.875		0.404189	0.492542				0.161123	5.47893	0.125102	5.63615				3.433	5.756	0.1346				1.20948	0.767627	0.0960317				0.365163	2449.89	40.1424	2399.81		0.365163	1.24751											5.527	39.66	0.3665
	0.328926	372.806	31.501	325.367		0.406976	0.194165				0.163369	5.70088	0.101015	5.62936				3.482	5.689	0.1351				1.21788	0.971751	0.0981609				0.367951	2410.41	39.2112	2380.44		0.367951	0.764195											5.607	39.05	0.3649
	0.331713	328.303	32.2549	323.857		0.409764	-0.217804				0.165629	5.66513	0.105102	5.62251				3.532	5.621	0.1355				1.22628	0.950592	0.0999091				0.370738	2261.45	39.8698	2361.19		0.370738	-2.50154											5.687	38.45	0.3631
	0.334501	267.567	31.6065	322.344		0.412551	0.642302				0.167907	5.61578	0.108546	5.61562				3.582	5.553	0.1359				1.23468	0.917258	0.0995645				0.373526	2356.4	39.527	2342.23		0.373526	0.358489											5.767	37.87	0.362
	0.337288	369.966	32.6103	320.829		0.415339	-1.22823				0.170198	5.70036	0.100306	5.60869				3.632	5.486	0.1361				1.24308	1.01184	0.101494				0.376313	2329.49	39.7454	2323.29		0.376313	0.156169											5.847	37.32	0.3622
	0.340076	354.533	32.0925	319.311		0.418126	-0.366059				0.172506	5.49027	0.12056	5.6017				3.681	5.418	0.1362				1.25148	0.83123	0.100213				0.379101	2301.79	39.7561	2304.34		0.379101	-0.0640907											5.927	36.77	0.3643
	0.342863	280.896	32.392	317.792		0.420914	0.256881				0.174829	5.58322	0.110647	5.59467				3.731	5.35	0.1363				1.25988	0.924488	0.102292				0.381888	2276.35	39.3636	2285.68		0.381888	-0.237047											6.008	36.23	0.3682
	0.345651	307.532	32.4789	316.271		0.423701	-0.590263				0.177169	5.64434	0.103171	5.58759				3.781	5.283	0.1363				1.26828	0.995902	0.102748				0.384676	2279.53	39.925	2267.16		0.384676	0.309831											6.088	35.7	0.3738
	0.348438	301.279	32.5144	314.749		0.426489	-0.732768				0.179523	5.54741	0.113077	5.58047				3.831	5.216	0.1363				1.27667	0.915907	0.103568				0.387463	2170.65	38.1702	2248.65		0.387463	-2.04345											6.168	35.17	0.3804
	0.351226	237.074	33.026	313.225		0.429276	-1.90407				0.181893	5.5248	0.116232	5.57329				3.88	5.149	0.1361				1.28508	0.907253	0.105452				0.390251	2202.96	37.7107	2230.17		0.390251	-0.721705											6.248	34.64	0.3877
	0.354013	317.128	32.3325	311.7		0.432064	0.159706				0.184278	5.37903	0.130554	5.56608				3.93	5.083	0.136				1.29347	0.794471	0.103722				0.393039	2266.97	37.1873	2212.1		0.393039	1.47561											6.328	34.1	0.3951
	0.356801	308.946	32.7007	310.174		0.434851	-0.584092				0.186679	5.61258	0.105978	5.55881				3.98	5.016	0.1358				1.30187	1.01656	0.107733				0.395826	2151.83	36.4991	2194.03		0.395826	-1.15619											6.408	33.54	0.4022
	0.359588	281.571	32.9931	308.648		0.437639	-0.67783				0.189095	5.5261	0.112937	5.5515				4.03	4.951	0.1356				1.31027	0.944405	0.106658				0.398614	2154.67	36.5792	2175.95		0.398614	-0.581888											6.488	32.97	0.4087
	0.362376	289.442	32.5731	307.12		0.440426	-1.01694											4.079	4.885	0.1354				1.31867	0.9404	0.108581				0.401401	2137.83	35.3325	2158.11		0.401401	-0.574088											6.568	32.38	0.4145
	0.365163	320.542	33.3575	305.592		0.443214	0.358837											4.129	4.82	0.1352				1.32707	0.910746	0.108664				0.404189	2133.72	35.6077	2140.49		0.404189	-0.189987											6.648	31.77	0.4196
	0.367951	320.858	32.5243	304.064		0.446001	0.935912											4.179	4.756	0.1351				1.33547	1.06784	0.109749				0.406976	2117.48	35.5718	2122.87		0.406976	-0.151581											6.728	31.15	0.4239
	0.370738	328.928	33.2263	302.536		0.448789	0.253942											4.229	4.692	0.1349				1.34387	1.14041	0.111976				0.409764	2153.82	35.0545	2105.25		0.409764	1.38544											6.809	30.51	0.4275
	0.373526	308.807	32.9823	301.008		0.451576	-0.609155											4.278	4.628	0.1348				1.35227	1.07087	0.110858				0.412551	2122.69	35.1611	2088.05		0.412551	0.985151											6.889	29.85	0.4305
	0.376313	303.007	33.171	299.48		0.454364	0.122157											4.328	4.565	0.1348				1.36067	0.980958	0.11297				0.415339	2074.63	34.1871	2070.89		0.415339	0.109515											6.969	29.19	0.4328
	0.379101	282.526	33.2025	297.952		0.457151	-1.12806											4.378	4.503	0.1349				1.36907	1.07071	0.114024				0.418126	2074.35	34.4132	2053.72		0.418126	0.599422											7.049	28.52	0.4344
	0.381888	327.167	32.9968	296.426		0.459939	0.279786											4.428	4.441	0.1351				1.37746	0.934048	0.114972				0.420914	2065.56	34.0691	2036.71		0.420914	0.846867											7.129	27.85	0.4355
	0.384676	283.979	33.504	294.899		0.462726	0.2744											4.477	4.379	0.1354				1.38587	1.10313	0.116069				0.423701	1994.42	33.7051	2020.01		0.423701	-0.759142											7.209	27.19	0.436
	0.387463	285.108	32.2191	293.374		0.465514	0.221539											4.527	4.318	0.1358				1.39426	1.10936	0.116046				0.426489	2007.01	33.94	2003.3		0.426489	0.109193											7.289	26.53	0.4363
	0.390251	249.739	31.7273	291.849		0.468301	0.0301531											4.577	4.258	0.1364				1.40266	1.11033	0.117386				0.429276	2004.11	32.8361	1986.6		0.429276	0.533407											7.369	25.89	0.4365
	0.393039	278.974	31.3666	290.326		0.471089	-0.209547											4.627	4.198	0.1372				1.41106	1.09468	0.11917				0.432064	1986.67	33.703	1970.23		0.432064	0.487939											7.449	25.27	0.4369
	0.395826	283.083	30.855	288.805		0.473876	0.64357											4.676	4.138	0.1381				1.41946	1.07272	0.119681				0.434851	1952.95	32.9147	1953.99		0.434851	-0.0313841											7.529	24.66	0.4381
	0.398614	332.516	30.906	287.284		0.476664	-0.156579											4.726	4.079	0.1391				1.42786	1.18287	0.121837				0.437639	1911.65	33.1145	1937.74		0.437639	-0.787933											7.61	24.09	0.4404
	0.401401	239.591	29.9733	285.766		0.479451	-0.414052											4.776	4.021	0.1404				1.43626	1.09208	0.121275				0.440426	1930.09	32.656	1921.57		0.440426	0.260901											7.69	23.53	0.4439
	0.404189	299.132	30.2167	284.249		0.482239	0.745314											4.826	3.963	0.1418				1.44466	1.06663	0.12317				0.443214	1856	32.3843	1905.77		0.443214	-1.53698											7.77	23	0.4489
	0.406976	288.625	30.335	282.735		0.485026	0.363106											4.875	3.906	0.1433				1.45306	1.21642	0.123818				0.446001	1899.42	32.5949	1889.99		0.446001	0.289278											7.85	22.5	0.4553
	0.409764	274.727	29.8204	281.222		0.487814	-0.0975364											4.925	3.849	0.145				1.46146	1.17621	0.12561				0.448789	1810.07	31.9244	1874.19		0.448789	-2.00853											7.93	22.02	0.4629
	0.412551	298.974	29.989	279.712		0.490601	0.19431											4.975	3.793	0.1468				1.46986	1.12483	0.124923				0.451576	1885.47	32.0125	1858.66		0.451576	0.837423											8.01	21.56	0.4711
	0.415339	242.322	29.2144	278.204		0.493389	1.01709											5.025	3.737	0.1488				1.47825	1.16806	0.127072				0.454364	1840.41	31.886	1843.32		0.454364	-0.0913253											8.09	21.12	0.4796
	0.418126	265.928	29.4242	276.699		0.496176	-0.615832											5.074	3.682	0.1508				1.48666	1.28048	0.128601				0.457151	1802.89	31.7519	1827.98		0.457151	-0.79041											8.17	20.7	0.4879
	0.420914	282.688	29.1652	275.196		0.498964	-0.33614											5.124	3.628	0.1529				1.49505	1.07634	0.129257				0.459939	1816.17	31.5861	1812.64		0.459939	0.111663											8.25	20.28	0.4955
	0.423701	256.572	29.0125	273.697		0.501751	0.937495											5.174	3.574	0.155				1.50345	1.11847	0.129945				0.462726	1731.62	31.2177	1797.74		0.462726	-2.11797											8.33	19.87	0.5019
	0.426489	250.836	29.1552	272.2		0.504539	0.869912											5.224	3.52	0.1571				1.51185	1.29164	0.131558				0.465514	1767.88	31.0289	1782.85		0.465514	-0.482325											8.411	19.47	0.507
	0.429276	216.811	28.3057	270.707		0.507326	-0.0388978											5.273	3.468	0.1593				1.52025	1.28971	0.132536				0.468301	1777.41	31.2178	1767.96		0.468301	0.302872											8.491	19.07	0.5107
	0.432064	273.851	29.0221	269.216		0.510114	-0.503931											5.323	3.415	0.1614				1.52865	1.17515	0.136706				0.471089	1730.94	30.9529	1753.24		0.471089	-0.72045											8.571	18.67	0.513
	0.434851	251.162	28.3654	267.73		0.512901	0.461206											5.373	3.364	0.1634				1.53705	1.11638	0.139132				0.473876	1780.24	31.0612	1738.79		0.473876	1.33456											8.651	18.27	0.5141
	0.437639	246.921	28.5101	266.246		0.515689	-0.982725											5.423	3.313	0.1654				1.54545	1.25781	0.141732				0.476664	1736.71	30.5052	1724.33		0.476664	0.405865											8.731	17.87	0.5141
	0.440426	236.118	28.1719	264.767		0.518476	0.958345											5.472	3.263	0.1673				1.55385	1.05529	0.14559				0.479451	1731.87	30.5139	1709.89		0.479451	0.720524											8.811	17.46	0.5136
	0.443214	273.373	28.0963	263.291		0.521264	0.30913											5.522	3.213	0.1691				1.56225	1.34583	0.147766				0.482239	1678.47	30.3984	1695.78		0.482239	-0.569536											8.891	17.04	0.5129
	0.446001	288.314	28.3093	261.819		0.524051	1.20035											5.572	3.164	0.1708				1.57065	1.25649	0.150277				0.485026	1709.07	30.4326	1681.76		0.485026	0.897394											8.971	16.63	0.5125
	0.448789	267.38	27.6796	260.351		0.526839	0.0105702											5.622	3.115	0.1723				1.57904	1.3982	0.151952				0.487814	1617.78	29.8772	1667.74		0.487814	-1.67218											9.051	16.21	0.5128
	0.451576	241.917	27.8599	258.888		0.529626	-0.126645											5.671	3.067	0.1737				1.58745	1.22317	0.155601				0.490601	1613.23	30.0923	1653.82		0.490601	-1.34865											9.131	15.79	0.5141
	0.454364	260.821	27.7758	257.428		0.532414	-0.100363											5.721	3.02	0.175				1.59584	1.20723	0.157584				0.493389	1665.75	29.9873	1640.22		0.493389	0.85136											9.212	15.38	0.5168
	0.457151	224.764	27.6662	255.973		0.535201	0.156671											5.771	2.974	0.1761				1.60424	1.21678	0.159727				0.496176	1630.16	29.8484	1626.63		0.496176	0.118298											9.292	14.98	0.5209
	0.459939	262.242	27.5925	254.522		0.537989	0.683401											5.821	2.927	0.177				1.61264	1.26351	0.160327				0.498964	1638.38	29.5506	1613.03		0.498964	0.857615											9.372	14.58	0.5265
	0.462726	260.556	27.2558	253.077		0.540776	0.727526											5.87	2.882	0.1778				1.62104	1.35501	0.162562				0.501751	1644.53	29.5495	1599.7		0.501751	1.51688											9.452	14.19	0.5334
	0.465514	257.67	27.2412	251.635		0.543564	1.38519											5.92	2.837	0.1784				1.62944	1.37162	0.167989				0.504539	1547.23	29.4621	1586.52		0.504539	-1.33371											9.532	13.81	0.5411
	0.468301	251.023	27.3272	250.199		0.546351	0.242685											5.97	2.793	0.1789				1.63784	1.48713	0.167699				0.507326	1585.75	29.9922	1573.34		0.507326	0.413607											9.612	13.45	0.5492
	0.471089	243.084	27.1204	248.767		0.549139	1.56279											6.02	2.749	0.1792				1.64624	1.30078	0.167122				0.510114	1574.52	30.2026	1560.18		0.510114	0.474892											9.692	13.1	0.557
	0.473876	264.901	27.2853	247.341		0.551926	-0.862356											6.069	2.706	0.1794				1.65464	1.52219	0.164206				0.512901	1541.3	30.317	1547.4		0.512901	-0.201438											9.772	12.76	0.564
	0.476664	241.717	26.8426	245.92		0.554714	0.752382											6.119	2.663	0.1795				1.66304	1.12942	0.164015				0.515689	1577.03	30.8152	1534.62		0.515689	1.37617											9.852	12.44	0.5694
	0.479451	233.347	26.9459	244.504		0.557501	0.393808											6.169	2.62	0.1795				1.67144	1.39976	0.164341				0.518476	1515.1	30.9818	1521.85		0.518476	-0.217741											9.932	12.14	0.573
	0.482239	263.049	26.7753	243.093		0.560289	-2.24507											6.219	2.578	0.1794				1.67983	1.34563	0.163295				0.521264	1532.21	31.0703	1509.25		0.521264	0.73913											10.01	11.85	0.5744
	0.485026	251.438	26.8517	241.688		0.563076	-0.718591											6.268	2.537	0.1792				1.68823	0.917074	0.164545				0.524051	1498.44	31.036	1496.87		0.524051	0.0507475											10.09	11.56	0.5736
	0.487814	237.713	26.4004	240.288		0.565864	-0.302746											6.318	2.496	0.1789				1.69663	1.1742	0.16339				0.526839	1473.33	31.384	1484.48		0.526839	-0.35534											10.17	11.29	0.5708
	0.490601	244.053	26.5503	238.894		0.568651	0.746415											6.368	2.455	0.1786				1.70503	1.24655	0.165601				0.529626	1544.22	31.509	1472.11		0.529626	2.28862											10.25	11.03	0.5663
	0.493389	264.527	26.5671	237.506		0.571439	-0.0809902											6.418	2.414	0.1783				1.71343	1.42477	0.164848				0.532414	1472.17	31.5214	1460.05		0.532414	0.384374											10.33	10.78	0.5608
	0.496176	219.864	26.4033	236.124		0.574226	0.630661											6.467	2.374	0.1779				1.72183	1.29337	0.164836				0.535201	1402.43	31.278	1448.06		0.535201	-1.45879											10.41	10.53	0.5552
	0.498964	225.924	26.248	234.747		0.577014	0.735325											6.517	2.334	0.1776				1.73023	1.41695	0.166939				0.537989	1436.23	31.3971	1436.05		0.537989	0.00579671											10.49	10.29	0.5503
	0.501751	258.013	26.2796	233.376		0.579801	0.345392											6.567	2.294	0.1773				1.73863	1.43897	0.166441				0.540776	1424.4	31.9721	1424.16		0.540776	0.00766293											10.57	10.05	0.5468
	0.504539	254.788	26.1831	232.011		0.582589	-0.126753											6.617	2.254	0.1771				1.74703	1.37954	0.168205				0.543564	1442.17	31.6929	1412.53		0.543564	0.93532											10.65	9.807	0.5454
	0.507326	229.614	26.711	230.653		0.585376	1.27245											6.666	2.214	0.1769				1.75543	1.30518	0.166395				0.546351	1437.73	31.1886	1400.9		0.546351	1.18091											10.73	9.569	0.5463
	0.510114	215.751	26.8886	229.301		0.588164	0.348544											6.716	2.175	0.1768				1.76383	1.5469	0.169622				0.549139	1377.58	30.3217	1389.28		0.549139	-0.385698											10.81	9.333	0.5495
	0.512901	240.451	27.0942	227.955		0.590952	1.02874											6.766	2.136	0.1768				1.77223	1.39541	0.170994				0.551926	1401	29.9722	1377.9		0.551926	0.770848											10.89	9.098	0.5544
	0.515689	199.559	27.5316	226.615		0.593739	-0.238404											6.816	2.096	0.1769				1.78063	1.51561	0.170195				0.554714	1402.26	29.7319	1366.63		0.554714	1.19831											10.97	8.865	0.5606
	0.518476	251.774	27.6435	225.282		0.596527	-0.167512											6.865	2.057	0.1771				1.78902	1.30392	0.173158				0.557501	1368.17	29.1538	1355.37		0.557501	0.439257											11.05	8.635	0.5673
	0.521264	232.553	27.8135	223.955		0.599314	-1.15024											6.915	2.018	0.1774				1.79743	1.32084	0.173062				0.560289	1340.31	29.1532	1344.13		0.560289	-0.131101											11.13	8.408	0.5737
	0.524051	256.035	27.8252	222.635		0.602102	2.26209											6.965	1.979	0.1779				1.80582	1.15367	0.174538				0.563076	1288.51	28.6789	1333.22		0.563076	-1.55909											11.21	8.186	0.5794
	0.526839	221.619	28.1925	221.321		0.604889	0.769618											7.015	1.939	0.1785				1.81422	1.75329	0.174308				0.565864	1313.05	28.6675	1322.3		0.565864	-0.322805											11.29	7.969	0.5839
	0.529626	216.436	28.2521	220.014		0.607677	1.17956											7.064	1.9	0.1791				1.82262	1.49921	0.176329				0.568651	1261.77	28.2446	1311.39		0.568651	-1.75669											11.37	7.758	0.5873
	0.532414	215.869	28.3372	218.713		0.610464	0.236507											7.114	1.861	0.1799				1.83102	1.57854	0.178499				0.571439	1273.86	27.9433	1300.65		0.571439	-0.958547											11.45	7.555	0.5896
	0.535201	221.83	28.1482	217.42		0.613252	-0.233876											7.164	1.822	0.1808				1.83942	1.41453	0.177939				0.574226	1267.73	28.0452	1290.07		0.574226	-0.796465											11.53	7.36	0.5914
	0.537989	235.436	28.2455	216.133		0.616039	1.72283											7.214	1.782	0.1818				1.84782	1.33462	0.180597				0.577014	1269.46	27.6367	1279.49		0.577014	-0.363176											11.61	7.173	0.593
	0.540776	235.871	28.8883	214.854		0.618827	-0.522393											7.263	1.743	0.1829				1.85622	1.69061	0.179568				0.579801	1207.54	27.6152	1268.92		0.579801	-2.22272											11.69	6.995	0.5951
	0.543564	253.119	28.5434	213.581		0.621614	0.96162											7.313	1.704	0.184				1.86462	1.29172	0.179704				0.582589	1255.08	27.0364	1258.65		0.582589	-0.132081											11.77	6.826	0.5981
	0.546351	219.148	28.1558	212.315		0.624402	0.0589164											7.363	1.665	0.1851				1.87302	1.56535	0.182442				0.585376	1224.29	27.3326	1248.4		0.585376	-0.882426											11.85	6.665	0.6022
	0.549139	253.852	27.3843	211.056		0.627189	0.59335											7.413	1.626	0.1863				1.88142	1.4049	0.181723				0.588164	1205.44	27.238	1238.16		0.588164	-1.20119											11.93	6.513	0.6074
	0.551926	186.454	27.077	209.804		0.629977	-0.26578											7.462	1.587	0.1875				1.88981	1.50856	0.185588				0.590952	1215.86	26.8874	1228.02		0.590952	-0.452182											12.02	6.368	0.6134
	0.554714	228.767	26.8587	208.559		0.632764	1.71819											7.512	1.548	0.1887				1.89822	1.35413	0.182581				0.593739	1226.49	26.9821	1218.09		0.593739	0.311428											12.1	6.231	0.6196
	0.557501	217.727	26.4215	207.322		0.635552	0.0948581											7.562	1.51	0.1898				1.90661	1.72755	0.186658				0.596527	1147.22	26.6664	1208.16		0.596527	-2.28538											12.18	6.1	0.6256
	0.560289	146.912	26.3595	206.091		0.638339	-0.95454											7.612	1.472	0.1909				1.91501	1.42881	0.187807				0.599314	1208.56	26.6844	1198.24		0.599314	0.386705											12.26	5.976	0.6305
	0.563076	186.245	25.916	204.868		0.641127	1.05816											7.661	1.433	0.1919				1.92341	1.23632	0.187324				0.602102	1207.05	26.455	1188.54		0.602102	0.699378											12.34	5.857	0.6338
	0.565864	195.778	26.0086	203.652		0.643914	0.604006											7.711	1.396	0.1929				1.93181	1.62057	0.190288				0.604889	1177.14	26.4648	1178.93		0.604889	-0.0675991											12.42	5.743	0.6352
	0.568651	221.58	25.6372	202.444		0.646702	-0.263645											7.761	1.358	0.1937				1.94021	1.5383	0.19042				0.607677	1187.6	26.4679	1169.31		0.607677	0.691252											12.5	5.635	0.6345
	0.571439	199.186	25.3858	201.242		0.649489	-1.21377											7.811	1.321	0.1944				1.94861	1.37619	0.193961				0.610464	1098.51	26.1857	1159.74		0.610464	-2.33846											12.58	5.531	0.6318
	0.574226	216.106	25.4606	200.049		0.652277	0.0226635											7.86	1.284	0.1949				1.95701	1.19581	0.194043				0.613252	1182.81	26.3518	1150.42		0.613252	1.22906											12.66	5.432	0.6276
	0.577014	217.348	25.1399	198.862		0.655064	0.962062											7.91	1.248	0.1953				1.96541	1.43974	0.194863				0.616039	1102.36	25.856	1141.11		0.616039	-1.49864											12.74	5.339	0.6226
	0.579801	206.374	25.1627	197.683		0.657852	-0.677074											7.96	1.212	0.1955				1.97381	1.63034	0.1986				0.618827	1103.46	25.6795	1131.79		0.618827	-1.10337											12.82	5.25	0.6176
	0.582589	193.386	24.6543	196.511		0.660639	-0.19756											8.01	1.177	0.1956				1.98221	1.30936	0.197677				0.621614	1115.9	25.7996	1122.64		0.621614	-0.261322											12.9	5.166	0.6137
	0.585376	227.023	24.8937	195.347		0.663427	-0.128802											8.059	1.142	0.1954				1.9906	1.40717	0.202118				0.624402	1076.57	25.4647	1113.62		0.624402	-1.45511											12.98	5.088	0.6115
	0.588164	202.854	24.8577	194.19		0.666214	-0.681717											8.109	1.107	0.195				1.99901	1.42506	0.201198				0.627189	1125.86	25.7496	1104.6		0.627189	0.825682											13.06	5.015	0.6119
	0.590952	218.253	24.5087	193.04		0.669002	0.392521											8.159	1.074	0.1944				2.0074	1.31622	0.203335				0.629977	1073.2	25.0836	1095.57		0.629977	-0.891777											13.14	4.948	0.6151
	0.593739	186.01	24.7018	191.899		0.671789	1.96251											8.209	1.04	0.1936				2.0158	1.5391	0.204922				0.632764	1084.75	25.3773	1086.83		0.632764	-0.0817267											13.22	4.886	0.6212
	0.596527	186.667	24.4579	190.764		0.674577	-0.623274											8.258	1.008	0.1925				2.0242	1.86571	0.205472				0.635552	1092.59	25.333	1078.09		0.635552	0.572415											13.3	4.828	0.6297
	0.599314	161.528	24.4376	189.637		0.677364	-0.71384											8.308	0.9755	0.1912				2.0326	1.33571	0.209422				0.638339	1083.61	25.0534	1069.35		0.638339	0.569425											13.38	4.773	0.64
	0.602102	243.215	24.1799	188.518		0.680152	0.212931											8.358	0.944	0.1897				2.041	1.32291	0.206056				0.641127	1048.01	25.1996	1060.71		0.641127	-0.504175											13.46	4.722	0.6512
	0.604889	206.058	24.2354	187.406		0.682939	0.900938											8.408	0.913	0.1879				2.0494	1.51865	0.210951				0.643914	1086.83	24.9975	1052.25		0.643914	1.38354											13.54	4.671	0.6625
	0.607677	214.975	24.309	186.301		0.685727	-0.041605											8.457	0.8825	0.1858				2.0578	1.66751	0.210969				0.646702	1030.31	25.1477	1043.78		0.646702	-0.535874											13.62	4.621	0.6731
	0.610464	190.884	24.012	185.205		0.688514	0.0739522											8.507	0.8526	0.1835				2.0662	1.47232	0.211704				0.649489	1047.79	25.0013	1035.32		0.649489	0.499053											13.7	4.569	0.6824
	0.613252	178.467	24.1495	184.115		0.691302	-0.674849											8.557	0.8231	0.1809				2.0746	1.50068	0.214782				0.652277	1037.4	24.8634	1027.07		0.652277	0.415551											13.78	4.514	0.6899
	0.616039	224.029	23.7952	183.034		0.694089	0.863656											8.607	0.7941	0.178				2.083	1.34455	0.213238				0.655064	1011.08	25.0943	1018.87		0.655064	-0.310509											13.86	4.454	0.6956
	0.618827	169.631	23.5991	181.959		0.696877	0.525662											8.656	0.7655	0.1749				2.09139	1.68	0.217593				0.657852	972.972	24.7712	1010.67		0.657852	-1.52186											13.94	4.387	0.6996
	0.621614	203.726	23.7443	180.893		0.699664	-0.717892											8.706	0.7373	0.1715				2.0998	1.60964	0.216776				0.660639	1038.22	25.1228	1002.53		0.660639	1.42038											14.02	4.312	0.702
	0.624402	181.214	23.44	179.833		0.702452	-0.404339											8.756	0.7094	0.1678				2.10819	1.34202	0.21904				0.663427	990.353	24.6934	994.591		0.663427	-0.171633											14.1	4.228	0.7033
	0.627189	192.86	23.7263	178.782		0.705239	1.83677											8.806	0.6817	0.1638				2.11659	1.41374	0.220342				0.666214	990.147	24.7742	986.653		0.666214	0.141026											14.18	4.134	0.7039
	0.629977	171.588	23.1357	177.737		0.708027	1.57371											8.855	0.6542	0.1595				2.12499	1.91288	0.221311				0.669002	960.113	24.7775	978.713		0.669002	-0.750658											14.26	4.029	0.7044
	0.632764	216.983	23.4444	176.701		0.710814	1.53223											8.905	0.6269	0.155				2.13339	1.86311	0.22443				0.671789	975.112	24.642	970.937		0.671789	0.169426											14.34	3.914	0.7049
	0.635552	177.889	23.3823	175.671		0.713602	0.629643											8.955	0.5996	0.1502				2.14179	1.85375	0.222114				0.674577	966.535	24.8034	963.249		0.674577	0.132506											14.42	3.788	0.7056
	0.638339	152.582	23.119	174.65		0.716389	0.854034											9.005	0.5723	0.145				2.15019	1.65895	0.225566				0.677364	964.811	24.2858	955.563		0.677364	0.380815											14.5	3.652	0.7066
	0.641127	198.27	23.281	173.635		0.719177	-0.63547											9.054	0.5449	0.1396				2.15859	1.71474	0.227552				0.680152	995.614	24.5978	947.888		0.680152	1.94025											14.58	3.507	0.7075
	0.643914	186.579	23.0958	172.629		0.721964	0.743223											9.104	0.5173	0.1339				2.16699	1.37943	0.227279				0.682939	939.528	24.4489	940.448		0.682939	-0.0376378											14.66	3.354	0.7079
	0.646702	165.48	23.323	171.629		0.724752	0.0916688											9.154	0.4895	0.1279				2.17539	1.69891	0.230896				0.685727	942.069	24.2581	933.005		0.685727	0.373668											14.74	3.195	0.7072
	0.649489	142.559	23.1329	170.637		0.727539	-0.0892801											9.204	0.4614	0.1216				2.18379	1.55164	0.22811				0.688514	895.993	24.3974	925.564		0.688514	-1.21209											14.82	3.031	0.7046
	0.652277	170.175	23.0326	169.653		0.730327	-1.32657											9.253	0.4329	0.115				2.19218	1.5133	0.233424				0.691302	894.216	24.0526	918.233		0.691302	-0.998531											14.9	2.863	0.6992
	0.655064	191.068	23.275	168.676		0.733114	-2.06793											9.303	0.404	0.1081				2.20058	1.22832	0.233091				0.694089	886.139	24.2719	911.031		0.694089	-1.02553											14.98	2.692	0.6903
	0.657852	152.153	22.9709	167.706		0.735902	-0.167054											9.353	0.3745	0.1009				2.20898	1.05864	0.233218				0.696877	873.91	24.0256	903.827		0.696877	-1.24518											15.06	2.52	0.677
	0.660639	162.142	23.2891	166.743		0.738689	0.948148											9.403	0.3445	0.09337				2.21738	1.50501	0.235093				0.699664	917.62	24.0389	896.625		0.699664	0.873387											15.14	2.345	0.6583
	0.663427	162.827	22.9887	165.788		0.741477	0.945375											9.452	0.3138	0.08553				2.22578	1.77123	0.235833				0.702452	910.653	24.043	889.624		0.702452	0.874641											15.22	2.167	0.6335
	0.666214	149.134	23.0389	164.84		0.744264	0.495697											9.502	0.2823	0.07736				2.23418	1.77766	0.239783				0.705239	872.578	23.9271	882.654		0.705239	-0.42112											15.3	1.986	0.6016
	0.669002	172.937	23.0255	163.899		0.747052	-0.0556396											9.552	0.2501	0.06887				2.24258	1.67349	0.240475				0.708027	882.738	24.0027	875.681		0.708027	0.293988											15.38	1.798	0.5618
	0.671789	207.9	22.8962	162.966		0.749839	-0.955702											9.602	0.2171	0.06005				2.25098	1.54417	0.241338				0.710814	883.237	23.5954	868.777		0.710814	0.612843											15.46	1.602	0.5134
	0.674577	147.614	23.1439	162.039		0.752627	2.14945											9.651	0.1833	0.0509				2.25938	1.32942	0.242197				0.713602	841.326	23.7779	862.03		0.713602	-0.870705											15.54	1.394	0.4555
	0.677364	144.998	22.5849	161.12		0.755414	0.0212667											9.701	0.1485	0.04141				2.26778	2.09074	0.244978				0.716389	810.097	23.8294	855.285		0.716389	-1.89629											15.62	1.169	0.3873
	0.680152	165.091	22.9323	160.208		0.758202	1.41698											9.751	0.1128	0.03158				2.27618	1.57265	0.245444				0.719177	876.571	23.505	848.538		0.719177	1.19267											15.7	0.9227	0.3083
	0.682939	179.797	22.7474	159.303		0.760989	0.597889											9.801	0.07617	0.02141				2.28458	1.91722	0.244552				0.721964	813.669	23.6637	841.947		0.721964	-1.19499											15.78	0.6496	0.2178
	0.685727	157.463	22.6415	158.405		0.763777	-0.820539											9.85	0.03857	0.01088				2.29297	1.72191	0.247493				0.724752	896.947	23.3176	835.419		0.724752	2.6387											15.86	0.344	0.1151
	0.688514	159.199	22.785	157.514		0.766564	-1.34825											9.9	0	0				2.30137	1.37264	0.24925				0.727539	786.531	23.5981	828.893		0.727539	-1.79514											15.94	0	0
	0.691302	141.487	22.4391	156.63		0.769352	-0.517702																	2.30977	1.24234	0.250726				0.730327	821.173	23.3925	822.39		0.730327	-0.0520252
	0.694089	175.37	22.7139	155.753		0.772139	-0.368951																	2.31817	1.45332	0.251631				0.733114	777.346	23.2277	816.077		0.733114	-1.66742
	0.696877	166.683	22.4479	154.883		0.774927	1.38519																	2.32657	1.49385	0.251854				0.735902	820.509	23.1884	809.761		0.735902	0.463499
	0.699664	137.866	22.502	154.02		0.777714	0.288938																	2.33497	1.94459	0.256014				0.738689	758.897	23.0796	803.448		0.738689	-1.93034
	0.702452	144.083	22.4564	153.163		0.780502	-0.170852																	2.34337	1.66724	0.256537				0.741477	766.409	23.2896	797.243		0.741477	-1.32393
	0.705239	193.416	22.3773	152.314		0.78329	-1.14348																	2.35177	1.55225	0.257724				0.744264	770.908	23.199	791.136		0.744264	-0.87195
	0.708027	186.902	22.5143	151.471		0.786077	-2.17413																	2.36017	1.3041	0.258273				0.747052	837.002	23.0699	785.028		0.747052	2.25291
	0.710814	184.509	22.1076	150.635		0.788865	-0.80007																	2.36857	1.0369	0.260179				0.749839	754.06	22.9718	778.921		0.749839	-1.08224
	0.713602	163.832	22.2761	149.806		0.791652	-0.838509																	2.37697	1.39515	0.263137				0.752627	770.729	23.0357	773.001		0.752627	-0.0986554
	0.716389	168.026	22.2977	148.983		0.79444	-0.213687																	2.38537	1.39021	0.260669				0.755414	756.38	22.9451	767.095		0.755414	-0.466989
	0.719177	134.124	22.0986	148.167		0.797227	-0.25987																	2.39377	1.55525	0.265054				0.758202	748.84	22.6972	761.187		0.758202	-0.54398
	0.721964	163.914	22.2773	147.357		0.800015	1.42887																	2.40216	1.54588	0.265925				0.760989	756.033	22.7911	755.35		0.760989	0.0299328
	0.724752	148.556	21.8395	146.554		0.802802	0.535328																	2.41057	1.99971	0.2671				0.763777	789.844	22.7174	749.637		0.763777	1.7699
	0.727539	143.777	22.1774	145.757		0.80559	1.56105																	2.41896	1.76552	0.269729				0.766564	806.596	22.7442	743.925		0.766564	2.75544
	0.730327	115.812	21.977	144.966		0.808377	0.589651																	2.42736	2.0423	0.267842				0.769352	773.767	22.5939	738.212		0.769352	1.57366
	0.733114	99.0566	21.822	144.183		0.811165	2.21072																	2.43576	1.78737	0.271587				0.772139	736.469	22.4701	732.645		0.772139	0.170182
	0.735902	139.758	21.8312	143.405		0.813952	-0.77806																	2.44416	2.23271	0.272516				0.774927	748.694	22.6174	727.121		0.774927	0.953862
	0.738689	163.241	21.735	142.633		0.81674	1.17339																	2.45256	1.4202	0.273858				0.777714	733.527	22.5624	721.598		0.777714	0.528707
	0.741477	162.603	21.9331	141.868		0.819527	-0.0301384																	2.46096	1.96126	0.276949				0.780502	705.295	22.4431	716.106		0.780502	-0.481698
	0.744264	151.931	21.8319	141.109		0.822315	-0.29103																	2.46936	1.63099	0.275626				0.78329	710.967	22.3382	710.764		0.78329	0.00910101
	0.747052	139.146	21.7471	140.356		0.825102	-0.784725																	2.47776	1.56103	0.279245				0.786077	736.695	22.2933	705.424		0.786077	1.40271
	0.749839	118.906	21.6626	139.609		0.82789	-0.378649																	2.48616	1.42592	0.279522				0.788865	750.802	22.4252	700.082		0.788865	2.26174
	0.752627	185.617	21.7493	138.868		0.830677	-1.0912																	2.49456	1.54213	0.280251				0.791652	682.005	22.0324	694.846		0.791652	-0.582869
	0.755414	138.593	21.6301	138.133		0.833465	0.670507																	2.50295	1.34312	0.282324				0.79444	675.375	22.2695	689.681		0.79444	-0.642404
	0.758202	167.718	21.3934	137.404		0.836252	0.93549																	2.51136	1.84372	0.282732				0.797227	663.78	22.1482	684.518		0.797227	-0.936326
	0.760989	149.53	21.4923	136.68		0.83904	1.39803																	2.51975	1.92707	0.288614				0.800015	725.548	22.0922	679.354		0.800015	2.09097
	0.763777	118.332	21.4871	135.963		0.841827	0.275722																	2.52815	2.06113	0.286928				0.802802	646.392	22.1612	674.361		0.802802	-1.2621
	0.766564	106.321	21.4575	135.251		0.844615	1.00614																	2.53655	1.74361	0.2927				0.80559	674.452	21.8337	669.367		0.80559	0.232902
	0.769352	123.477	21.3791	134.545		0.847402	-1.31267																	2.54495	1.9631	0.29547				0.808377	675.28	22.0226	664.375		0.808377	0.495172
	0.772139	126.007	21.244	133.845		0.85019	-0.860352																	2.55335	1.27517	0.299798				0.811165	669.043	21.9089	659.449		0.811165	0.43789
	0.774927	162.848	21.4397	133.15		0.852977	-0.302918																	2.56175	1.40937	0.304772				0.813952	724.453	21.8547	654.622		0.813952	3.19525
	0.777714	138.623	21.3298	132.46		0.855765	2.09667																	2.57015	1.5822	0.304572				0.81674	667.56	21.9203	649.793		0.81674	0.810555
	0.780502	128.141	21.2757	131.776		0.858552	-0.0974452																	2.57855	2.32684	0.309796				0.819527	649.203	21.6733	644.965		0.819527	0.195549
	0.78329	106.891	21.1695	131.098		0.86134	-1.5792																	2.58695	1.64978	0.311813				0.822315	613.073	21.7681	640.268		0.822315	-1.24932
	0.786077	84.3883	21.1748	130.425		0.864127	0.714443																	2.59535	1.18244	0.316964				0.825102	629.107	21.7101	635.6		0.825102	-0.29905
	0.788865	112.744	21.2644	129.757		0.866915	0.395728																	2.60374	1.91257	0.317399				0.82789	641.154	21.5457	630.93		0.82789	0.474517
	0.791652	111.555	20.9169	129.094		0.869702	0.290623																	2.61215	1.81381	0.31635				0.830677	633.494	21.5518	626.299		0.830677	0.333837
	0.79444	123.924	21.1197	128.437		0.87249	-0.960509																	2.62054	1.78542	0.323456				0.833465	596.857	21.4319	621.782		0.833465	-1.16298
	0.797227	122.317	21.0413	127.785		0.875277	-1.84467																	2.62894	1.38556	0.321327				0.836252	577.488	21.6999	617.267		0.836252	-1.83315
	0.800015	157.126	20.9872	127.138		0.878065	1.24669																	2.63734	1.09776	0.324835				0.83904	650.13	21.4694	612.75		0.83904	1.74105
	0.802802	137.763	21.0469	126.496		0.880852	0.399823																	2.64574	2.10294	0.323424				0.841827	613.234	21.7761	608.332		0.841827	0.225095
	0.80559	158.259	20.7552	125.859		0.88364	1.57818																	2.65414	1.83218	0.324378				0.844615	587.616	21.8339	603.963		0.844615	-0.748676
	0.808377	137.551	20.9005	125.227		0.886427	0.255053																	2.66254	2.22029	0.326374				0.847402	601.005	21.9737	599.595		0.847402	0.0641723
	0.811165	170.644	20.8281	124.599		0.889215	2.94961																	2.67094	1.79015	0.322352				0.85019	615.187	22.1863	595.236		0.85019	0.899255
	0.813952	107.803	20.7876	123.977		0.892002	2.13528																	2.67934	2.66943	0.325056				0.852977	569.563	22.0187	591.01		0.852977	-0.974007
	0.81674	147.858	20.8789	123.359		0.89479	0.213412																	2.68774	2.40102	0.322062				0.855765	600.524	22.2432	586.783		0.855765	0.61777
	0.819527	122.124	20.6381	122.746		0.897577	1.95287																	2.69614	1.78564	0.326232				0.858552	570.691	22.2222	582.557		0.858552	-0.533948
	0.822315	116.094	20.7676	122.138		0.900365	0.689312																	2.70453	2.35356	0.325109				0.86134	597.018	22.4309	578.395		0.86134	0.830265
	0.825102	105.331	20.648	121.534		0.903152	-0.999355																	2.71294	1.94341	0.322181				0.864127	527.114	22.4014	574.305		0.864127	-2.10661
	0.82789	113.149	20.5626	120.935		0.90594	0.429152																	2.72133	1.39749	0.326672				0.866915	574.192	22.1408	570.214		0.866915	0.179659
	0.830677	97.8875	20.5759	120.34		0.908727	-0.273899																	2.72973	1.86634	0.325639				0.869702	562.612	22.4243	566.124		0.869702	-0.156616
	0.833465	133.474	20.4681	119.75		0.911515	0.381998																	2.73813	1.63902	0.329229				0.87249	528.75	22.1683	562.149		0.87249	-1.50663
	0.836252	138.58	20.7549	119.164		0.914302	0.78793																	2.74653	1.85932	0.333849				0.875277	552.492	22.2657	558.19		0.875277	-0.255936
	0.83904	147.237	20.4967	118.582		0.91709	-0.264114																	2.75493	2.00032	0.337525				0.878065	547.705	22.0142	554.23		0.878065	-0.296391
	0.841827	123.732	20.7709	118.005		0.919877	-0.21427																	2.76333	1.64541	0.346479				0.880852	546.56	21.912	550.308		0.880852	-0.171066
	0.844615	138.389	20.8292	117.432		0.922665	1.51322																	2.77173	1.66557	0.344846				0.88364	525.414	21.9138	546.473		0.88364	-0.960991
	0.847402	89.3029	20.9955	116.863		0.925452	-1.13369																	2.78013	2.27706	0.353595				0.886427	536.895	21.511	542.639		0.886427	-0.267021
	0.85019	98.055	21.2041	116.298		0.92824	-0.623324																	2.78853	1.34555	0.35192				0.889215	510.41	21.5237	538.803		0.889215	-1.31913
	0.852977	109.361	21.0519	115.738		0.931027	1.67348																	2.79693	1.52405	0.357691				0.892002	539.449	21.1796	535.055		0.892002	0.207473
	0.855765	159.785	21.2737	115.181		0.933815	0.0370818																	2.80532	2.35809	0.363675				0.89479	534	21.2707	531.338		0.89479	0.125101
	0.858552	112.556	21.2735	114.629		0.936602	1.24135																	2.81372	1.76543	0.362865				0.897577	546.173	21.1477	527.624		0.897577	0.877142
	0.86134	80.1507	21.4851	114.08		0.93939	0.335886																	2.82212	2.21307	0.369483				0.900365	512.375	20.8008	523.923		0.900365	-0.555162
	0.864127	128.807	21.3761	113.535		0.942177	0.0766743																	2.83052	1.88129	0.370503				0.903152	485.704	20.9105	520.322		0.903152	-1.65552
	0.866915	121.371	21.1686	112.994		0.944965	-1.35499																	2.83892	1.78833	0.379284				0.90594	536.777	20.7474	516.72		0.90594	0.966725
	0.869702	118.707	21.5055	112.457		0.947752	1.28387																	2.84732	1.24502	0.38128				0.908727	504.786	20.8405	513.12		0.908727	-0.399889
	0.87249	91.5336	21.2277	111.923		0.95054	-0.692048																	2.85572	2.25388	0.381538				0.911515	505.297	20.9832	509.577		0.911515	-0.203973
	0.875277	72.06	21.323	111.394		0.953327	1.22695																	2.86412	1.4977	0.38826				0.914302	540.785	21.0386	506.086		0.914302	1.6493
	0.878065	137.167	21.0958	110.867		0.956115	0.1971																	2.87252	2.24692	0.389741				0.91709	503.669	21.5266	502.593		0.91709	0.0499707
	0.880852	118.751	21.0243	110.345		0.958902	-0.0102734																	2.88092	1.84924	0.396621				0.919877	517.519	21.2611	499.102		0.919877	0.86624
	0.88364	143	21.0204	109.826		0.96169	2.22206																	2.88932	1.76928	0.398483				0.922665	466.396	21.6519	495.709		0.922665	-1.35383
	0.886427	114.572	20.631	109.31		0.964477	0.551886																	2.89772	2.65513	0.395789				0.925452	462.12	21.4519	492.321		0.925452	-1.40785
	0.889215	169.778	20.6739	108.798		0.967265	1.71529																	2.90611	2.00217	0.406298				0.92824	519.226	21.6514	488.933		0.92824	1.39914
	0.892002	151.754	20.3556	108.289		0.970052	0.119887																	2.91451	2.47791	0.406773				0.931027	447.365	21.8465	485.582		0.931027	-1.74935
	0.89479	112.157	20.4909	107.784		0.97284	-1.20742																	2.92291	1.83179	0.41189				0.933815	500.456	21.7104	482.293		0.933815	0.836621
	0.897577	146.913	20.2937	107.282		0.975627	-0.564387																	2.93131	1.29138	0.408508				0.936602	506.556	21.9988	479.005		0.936602	1.25237
	0.900365	120.56	19.9866	106.783		0.978415	1.22991																	2.93971	1.55157	0.416808				0.93939	453.49	21.8636	475.716		0.93939	-1.01657
	0.903152	86.1597	20.1403	106.287		0.981203	0.61698																	2.94811	2.29874	0.41446				0.942177	492.38	22.2696	472.502		0.942177	0.89258
	0.90594	114.358	19.9533	105.795		0.98399	-0.0914072																	2.95651	2.04176	0.406214				0.944965	459.223	22.2221	469.308		0.944965	-0.453814
	0.908727	99.8144	20.0497	105.306		0.986778	-1.33504																	2.96491	1.7563	0.404476				0.947752	421.325	22.114	466.115		0.947752	-2.02541
	0.911515	112.539	20.2069	104.82		0.989565	1.12389																	2.97331	1.25767	0.402768				0.95054	446.834	22.3927	462.938		0.95054	-0.719142
	0.914302	120.336	20.3051	104.337		0.992353	1.13062																	2.98171	2.25361	0.405844				0.953327	438.098	22.3127	459.834		0.953327	-0.974187
	0.91709	98.3843	20.7172	103.856		0.99514	-0.440984																	2.99011	2.25733	0.404893				0.956115	440.763	22.5882	456.73		0.956115	-0.706882
	0.919877	98.9876	20.4947	103.379		0.997928	-0.427103																	2.99851	1.62535	0.39966				0.958902	451.147	22.5567	453.627		0.958902	-0.109985
	0.922665	134.513	20.8879	102.905		1.00072	-0.48815																	3.00691	1.62973	0.407153				0.96169	457.591	22.2471	450.575		0.96169	0.31534
	0.925452	79.0075	20.664	102.434		1.0035	-0.589385																	3.01532	1.60823	0.404397				0.964477	408.372	22.6837	447.558		0.964477	-1.7275
	0.92824	88.952	20.8768	101.965		1.00629	1.05794																	3.0237	1.56698	0.408269				0.967265	435.757	22.5938	444.54		0.967265	-0.388744
	0.931027	136.809	21.0992	101.5		1.00908	-1.85913																	3.0321	2.24069	0.407502				0.970052	458.399	22.7727	441.525		0.970052	0.741006
	0.933815	101.813	20.9267	101.037		1.01187	-0.733257																	3.04051	1.05506	0.406891				0.97284	427.822	22.4477	438.589		0.97284	-0.479649
	0.936602	126.871	21.1817	100.577		1.01465	0.19284																	3.04892	1.51289	0.409893				0.975627	437.175	22.7408	435.653		0.975627	0.0669017
	0.93939	107.211	21.1143	100.119		1.01744	0.789197																	3.05729	1.89385	0.407109				0.978415	451.035	22.4438	432.717		0.978415	0.816149
	0.942177	101.312	21.487	99.6645		1.02023	0.976276																	3.0657	2.14376	0.413755				0.981203	452.145	21.9128	429.815		0.981203	1.01906
	0.944965	70.1168	21.4728	99.2123		1.02302	0.431734																	3.07411	2.21889	0.40952				0.98399	444.691	21.6779	426.957		0.98399	0.818056
	0.947752	126.188	21.3612	98.7629		1.0258	0.688736																	3.08251	1.99955	0.413761				0.986778	372.078	21.4513	424.099		0.986778	-2.42509
	0.95054	83.3606	21.6102	98.3159		1.02859	1.32407																	3.09089	2.10986	0.416925				0.989565	415.217	21.5017	421.242		0.989565	-0.280211
	0.953327	124.332	21.566	97.8715		1.03138	-0.908281																	3.0993	2.37228	0.413707				0.992353	424.074	21.3334	418.447		0.992353	0.263755
	0.956115	101.73	21.8189	97.4295		1.03417	1.3376																	3.1077	1.44709	0.417471				0.99514	391.505	20.9263	415.664		0.99514	-1.15448
	0.958902	96.7663	21.7941	96.9902		1.03695	-0.581559																	3.11611	2.38395	0.415617				0.997928	445.913	21.2428	412.88		0.997928	1.55501
	0.96169	144.375	21.5214	96.5531		1.03974	-0.646027																	3.12449	1.58551	0.419945				1.00072	409.411	20.9282	410.111		1.00072	-0.0334429
	0.964477	108.241	21.9654	96.1186		1.04253	0.364319																	3.13289	1.56003	0.420111				1.0035	428.733	20.9799	407.406		1.0035	1.01653
	0.967265	133.19	21.8644	95.6862		1.04532	-0.266154																	3.1413	1.98673	0.421664				1.00629	417.706	20.8321	404.691		1.00629	0.624739
	0.970052	97.8954	22.0124	95.2564		1.0481	0.46811																	3.14971	1.72207	0.423419				1.00908	355.606	20.7147	401.977		1.00908	-2.23853
	0.97284	68.6196	21.7067	94.8288		1.05089	-1.13511																	3.15808	2.03395	0.422052				1.01187	385.78	20.7595	399.307		1.01187	-0.651633
	0.975627	81.975	22.0214	94.4036		1.05368	-0.00864559																	3.16649	1.35544	0.425112				1.01465	361.78	20.5001	396.67		1.01465	-1.70196
	0.978415	120.759	21.7728	93.9805		1.05647	0.812465																	3.1749	1.83591	0.424146				1.01744	378.252	20.6521	394.023		1.01744	-0.763641
	0.981203	106.651	21.2185	93.5596		1.05925	0.197285																	3.1833	2.18823	0.427208				1.02023	379.402	20.3571	391.382		1.02023	-0.588464
	0.98399	91.2208	21.0082	93.1411		1.06204	-0.179159																	3.19168	1.92746	0.429767				1.02302	381.043	20.4667	388.8		1.02302	-0.378986
	0.986778	64.954	20.8014	92.7246		1.06483	-0.30675																	3.20009	1.76783	0.426168				1.0258	375.524	20.5041	386.227		1.0258	-0.521988
	0.989565	115.735	20.8424	92.3104		1.06762	1.01665																	3.20849	1.71363	0.430488				1.02859	376.475	20.2517	383.645		1.02859	-0.35402
	0.992353	115.276	20.6769	91.8982		1.0704	-0.457817																	3.2169	2.28235	0.428075				1.03138	376.424	20.2967	381.093		1.03138	-0.230047
	0.99514	82.5383	20.2955	91.4883		1.07319	2.05632																	3.22528	1.64889	0.43619				1.03417	383.106	20.0722	378.573		1.03417	0.225834
	0.997928	82.2987	20.5606	91.0802		1.07598	0.237446																	3.23368	2.74081	0.433206				1.03695	363.044	20.2233	376.062		1.03695	-0.643718
	1.00072	80.7605	20.3077	90.6737		1.07877	0.321482																	3.24209	1.95415	0.432726				1.03974	386.662	20.0572	373.542		1.03974	0.654133
	1.0035	78.2541	20.3887	90.2709		1.08155	-0.156822																	3.2505	1.99289	0.435829				1.04253	366.789	20.0792	371.076		1.04253	-0.213495
	1.00629	111.279	20.2377	89.8687		1.08434	-1.92908																	3.25887	1.78587	0.435268				1.04532	387.836	20.0424	368.615		1.04532	0.959016
	1.00908	52.1079	20.0957	89.4685		1.08713	0.16233																	3.26728	1.00253	0.442141				1.0481	383.416	19.8449	366.163		1.0481	0.869382
	1.01187	74.3079	20.1325	89.0702		1.08992	-1.84546																	3.27569	1.92821	0.440139				1.05089	374.68	19.8931	363.721		1.05089	0.55089
	1.01465	92.5102	19.8864	88.6753		1.0927	0.0753047																	3.28409	1.0405	0.443005				1.05368	323.678	19.6989	361.317		1.05368	-1.91072
	1.01744	104.144	20.1003	88.2809		1.09549	0.566316																	3.29247	1.8928	0.444866				1.05647	363.704	19.7494	358.913		1.05647	0.242559
	1.02023	107.205	19.7859	87.8885		1.09828	0.170308																	3.30088	2.11244	0.444813				1.05925	354.824	19.7464	356.518		1.05925	-0.0858032
	1.02302	96.0816	19.8819	87.4979		1.10107	-0.914566																	3.30928	1.93808	0.448156				1.06204	348.139	19.4937	354.154		1.06204	-0.308577
	1.0258	100.834	19.9255	87.1106		1.10385	-0.419861																	3.31769	1.4562	0.44474				1.06483	334.66	19.5812	351.805		1.06483	-0.875597
	1.02859	112.761	19.6646	86.7237		1.10664	0.736085																	3.32607	1.67533	0.449627				1.06762	330.044	19.3313	349.456		1.06762	-1.00416
	1.03138	68.4126	19.7363	86.3387		1.10943	-1.75055																	3.33447	2.20069	0.455706				1.0704	349.69	19.6513	347.123		1.0704	0.130622
	1.03417	112.096	19.5428	85.9555		1.11222	0.461129																	3.34288	1.07334	0.453021				1.07319	340.573	19.3527	344.827		1.07319	-0.219804
	1.03695	74.1534	19.6405	85.5755		1.115	1.64437																	3.35129	2.07921	0.459145				1.07598	308.28	19.263	342.53		1.07598	-1.77806
	1.03974	72.5706	19.543	85.1959		1.11779	0.644494																	3.35966	2.61575	0.454392				1.07877	335.051	19.3295	340.234		1.07877	-0.268139
	1.04253	91.926	19.5104	84.818		1.12058	-1.19774																	3.36807	2.16734	0.461952				1.08155	335.98	19.1667	337.975		1.08155	-0.104087
	1.04532	79.2553	19.4872	84.4419		1.12337	-0.635203																	3.37648	1.31628	0.462846				1.08434	327.554	19.4209	335.729		1.08434	-0.420955
	1.0481	93.1134	19.3213	84.0689		1.12615	0.650887																	3.38488	1.57711	0.463727				1.08713	332.489	19.1813	333.484		1.08713	-0.0518734
	1.05089	61.7226	19.3582	83.6963		1.12894	-0.214745																	3.39326	2.17566	0.465528				1.08992	343.784	19.1953	331.239		1.08992	0.653556
	1.05368	83.1593	19.2121	83.3254		1.13173	-1.34286																	3.40167	1.77429	0.462601				1.0927	314.691	19.1863	329.05		1.0927	-0.748372
	1.05647	98.5951	19.2487	82.9562		1.13452	-0.733797																	3.41007	1.24262	0.470604				1.09549	317.9	19.0259	326.854		1.09549	-0.470654
	1.05925	86.3902	19.2625	82.59		1.1373	0.981357																	3.41848	1.53363	0.465898				1.09828	324.205	19.1145	324.658		1.09828	-0.0237359
	1.06204	78.82	19.001	82.2242		1.14009	1.55233																	3.42686	2.34026	0.472667				1.10107	368.917	18.8751	322.481		1.10107	2.46015
	1.06483	76.0032	19.0931	81.86		1.14288	1.59723																	3.43526	2.61393	0.474536				1.10385	327.185	18.9899	320.341		1.10385	0.360392
	1.06762	100.699	18.887	81.4975		1.14567	-0.101508																	3.44367	2.63559	0.474217				1.10664	366.967	19.1369	318.193		1.10664	2.54867
	1.0704	72.3729	19.1452	81.1379		1.14845	1.45727																	3.45208	1.83057	0.47717				1.10943	345.702	18.8983	316.046		1.10943	1.56927
	1.07319	119.675	18.9155	80.7787		1.15124	1.20868																	3.46045	2.57219	0.475107				1.11222	307.621	19.1022	313.935		1.11222	-0.330528
	1.07598	84.8842	18.7967	80.421		1.15403	0.168647																	3.46886	2.46138	0.480471				1.115	308.658	18.8232	311.841		1.115	-0.169137
	1.07877	86.1197	18.8337	80.065		1.15682	-1.99458																	3.47727	1.96299	0.483631				1.11779	308.543	19.0285	309.74		1.11779	-0.0629057
	1.08155	76.7773	18.7129	79.7119		1.1596	-0.0256225																	3.48567	0.921007	0.481898				1.12058	336.171	18.9521	307.649		1.12058	1.50498
	1.08434	42.8788	18.9107	79.3591		1.16239	0.752426																	3.49405	1.87051	0.484838				1.12337	292.06	18.8779	305.593		1.12337	-0.716839
	1.08713	82.048	18.7285	79.0078		1.16518	-0.967551																	3.50246	2.24761	0.483698				1.12615	295.7	18.8822	303.545		1.12615	-0.415423
	1.08992	44.0482	18.7541	78.6582		1.16797	-1.06609																	3.51086	1.41154	0.488693				1.12894	303.453	18.6404	301.489		1.12894	0.105357
	1.0927	79.7223	18.7372	78.3113		1.17075	1.98773																	3.51927	1.36458	0.488214				1.13173	288.368	18.8696	299.461		1.13173	-0.587898
	1.09549	88.5207	18.6396	77.9648		1.17354	-1.48341																	3.52765	2.8596	0.489941				1.13452	265.009	18.6072	297.45		1.13452	-1.74343
	1.09828	80.8019	18.6844	77.6198		1.17633	0.4557																	3.53605	1.15455	0.493345				1.1373	284.665	18.746	295.446		1.1373	-0.57511
	1.10107	60.4043	18.4482	77.2764		1.17912	1.57158																	3.54446	2.11159	0.492801				1.14009	316.262	18.7525	293.436		1.14009	1.21723
	1.10385	69.1444	18.5571	76.9358		1.1819	-0.554647																	3.55287	2.67334	0.499948				1.14288	276.762	18.6458	291.468		1.14288	-0.788718
	1.10664	90.3699	18.7132	76.5954		1.18469	0.100333																	3.56124	1.61367	0.495036				1.14567	320.67	18.6689	289.501		1.14567	1.66958
	1.10943	43.8546	18.5096	76.2566		1.18748	2.195																	3.56965	1.93891	0.499235				1.14845	294.371	18.4612	287.54		1.14845	0.370003
	1.11222	84.5266	18.6657	75.9193		1.19027	0.0935276																	3.57806	2.99109	0.501919				1.15124	303.893	18.6114	285.591		1.15124	0.983342
	1.115	105.809	18.3805	75.5847		1.19305	-0.917984																	3.58646	1.93702	0.503509				1.15403	269.681	18.5872	283.667		1.15403	-0.752438
	1.11779	87.2337	18.5932	75.2505		1.19584	1.86577																	3.59484	1.42697	0.504909				1.15682	278.585	18.4934	281.742		1.15682	-0.170688
	1.12058	52.7158	18.5365	74.9177		1.19863	-0.0533023																	3.60325	2.82925	0.502884				1.1596	246.878	18.4948	279.824		1.1596	-1.78137
	1.12337	62.8482	18.4796	74.5865		1.20142	-1.28341																	3.61165	1.86443	0.507518				1.16239	250.022	18.3604	277.935		1.16239	-1.52029
	1.12615	86.2732	18.4599	74.2579		1.2042	-1.57411																	3.62006	1.23358	0.513				1.16518	273.135	18.4301	276.052		1.16518	-0.158263
	1.12894	70.0098	18.2533	73.9296		1.20699	0.2647																	3.62844	1.09199	0.508507				1.16797	288.198	18.3134	274.17		1.16797	0.766012
	1.13173	48.79	18.4777	73.6029		1.20978	-1.83658																	3.63684	2.02969	0.516821				1.17075	281.415	18.3527	272.305		1.17075	0.49638
	1.13452	59.9203	18.203	73.2776		1.21257	-0.395951																	3.64525	0.951514	0.512812				1.17354	254.993	18.36	270.463		1.17354	-0.842637
	1.1373	90.9896	18.3773	72.9549		1.21535	-0.153299																	3.65366	1.68872	0.517859				1.17633	248.081	18.2709	268.622		1.17633	-1.12425
	1.14009	101.133	18.3598	72.6326		1.21814	-0.457655																	3.66203	1.8146	0.519053				1.17912	277.688	18.3834	266.781		1.17912	0.593289
	1.14288	101.474	18.258	72.3118		1.22093	0.566522																	3.67044	1.65715	0.518777				1.1819	251.474	18.1436	264.974		1.1819	-0.744068
	1.14567	70.1366	18.2823	71.9924		1.22372	-0.625864																	3.67885	2.1907	0.522037				1.18469	249.323	18.1871	263.174		1.18469	-0.761544
	1.14845	98.0745	18.1152	71.6757		1.2265	-0.546771																	3.68725	1.5684	0.522365				1.18748	225.007	18.2242	261.373		1.18748	-1.9955
	1.15124	93.3949	18.2311	71.3593		1.22929	1.33008																	3.69563	1.60735	0.52735				1.19027	262.904	18.1985	259.577		1.19027	0.182817
	1.15403	74.1242	18.2624	71.0443		1.23208	1.5274																	3.70404	2.59645	0.526593				1.19305	256.365	18.1821	257.824		1.19305	-0.0802549
	1.15682	34.6105	18.1092	70.7308		1.23487	0.47355																	3.71244	2.70329	0.528298				1.19584	256.32	17.9883	256.064		1.19584	0.0142037
	1.1596	69.9553	18.1325	70.4199		1.23765	-0.463692																	3.72085	2.14862	0.531988				1.19863	239.551	18.0751	254.304		1.19863	-0.816235
	1.16239	83.6554	18.0031	70.1094		1.24044	-0.272018																	3.72923	1.65083	0.530901				1.20142	263.763	18.1682	252.565		1.20142	0.616356
	1.16518	52.2857	18.102	69.8003		1.24323	0.343888																	3.73763	1.75218	0.533538				1.2042	249.395	17.9777	250.851		1.2042	-0.0810171
	1.16797	50.3053	17.998	69.4927		1.24602	0.240162																	3.74604	2.08082	0.532801				1.20699	216.65	18.1262	249.131		1.20699	-1.79195
	1.17075	104.919	17.976	69.1876		1.2488	0.330144																	3.75445	2.02748	0.53965				1.20978	231.84	17.8666	247.411		1.20978	-0.871553
	1.17354	42.1594	18.0149	68.8829		1.25159	0.697165																	3.76282	2.07629	0.539611				1.21257	248.496	18.0223	245.728		1.21257	0.153587
	1.17633	76.7411	17.9098	68.5796		1.25438	-2.03213																	3.77123	2.27356	0.538115				1.21535	223.618	17.9342	244.054		1.21535	-1.13948
	1.17912	96.6976	18.0836	68.2778		1.25717	0.67476																	3.77964	0.800882	0.540203				1.21814	228.425	17.8798	242.374		1.21814	-0.780133
	1.1819	58.0937	17.8218	67.9785		1.25995	-0.576441																	3.78804	2.26396	0.541034				1.22093	244.412	17.9191	240.707		1.22093	0.206751
	1.18469	69.4744	17.8884	67.6796		1.26274	0.460482																	3.79642	1.58404	0.54659				1.22372	261.125	17.8606	239.067		1.22372	1.235
	1.18748	106.673	17.9002	67.3821		1.26553	-0.211205																	3.80483	2.15026	0.544901				1.2265	218.999	17.9148	237.432		1.2265	-1.02893
	1.19027	68.7577	17.8728	67.0861		1.26832	-0.477672																	3.81323	1.78399	0.54716				1.22929	244.342	17.8065	235.792		1.22929	0.480155
	1.19305	50.4166	17.8391	66.7926		1.2711	0.146514																	3.82164	1.63893	0.546042				1.23208	225.35	17.7818	234.181		1.23208	-0.496625
	1.19584	99.495	17.6847	66.4995		1.27389	1.04393																	3.83002	1.98059	0.550377				1.23487	202.089	17.8206	232.58		1.23487	-1.71099
	1.19863	65.2609	17.7647	66.2078		1.27668	0.137402																	3.83842	2.47978	0.555236				1.23765	253.227	17.6865	230.985		1.23765	1.25756
	1.20142	42.9789	17.8733	65.9176		1.27947	-0.903206																	3.84683	1.97634	0.55319				1.24044	215.105	17.7121	229.39		1.24044	-0.806502
	1.2042	37.8704	17.635	65.6299		1.28225	-0.146819																	3.85524	1.39986	0.5543				1.24323	247.607	17.582	227.828		1.24323	1.12496
	1.20699	70.0649	17.8406	65.3425		1.28504	-0.610411																	3.86361	1.81864	0.558731				1.24602	214.538	17.6901	226.266		1.24602	-0.662999
	1.20978	32.6948	17.6207	65.0567		1.28783	-0.572681																	3.87202	1.55808	0.561523				1.2488	260.633	17.6802	224.71		1.2488	2.0318
	1.21257	57.759	17.7123	64.7722		1.29062	0.833951																	3.88043	1.57832	0.563447				1.25159	225.231	17.5544	223.171		1.25159	0.117361
	1.21535	61.7811	17.672	64.4902		1.2934	1.05653																	3.88883	2.37202	0.56463				1.25438	240.285	17.5301	221.648		1.25438	1.06316
	1.21814	56.1623	17.5818	64.2087		1.29619	0.0876309																	3.89721	2.5006	0.567242				1.25717	185.65	17.466	220.125		1.25717	-1.97382
	1.22093	73.9059	17.6115	63.9286		1.29898	0.11704																	3.90562	1.95143	0.570531				1.25995	223.795	17.5657	218.608		1.25995	0.29532
	1.22372	52.6708	17.5423	63.6499		1.30177	-0.735948																	3.91402	1.96842	0.571207				1.26274	227.301	17.4011	217.123		1.26274	0.584899
	1.2265	53.7344	17.6295	63.3737		1.30455	-0.587399																	3.92243	1.4796	0.573541				1.26553	231.28	17.4098	215.639		1.26553	0.898393
	1.22929	86.4068	17.5244	63.0979		1.30734	1.60725																	3.93081	1.56356	0.575864				1.26832	212.358	17.2837	214.155		1.26832	-0.103965
	1.23208	89.5555	17.5016	62.8236		1.31013	-2.4956																	3.93921	2.83173	0.57849				1.2711	216.588	17.3538	212.692		1.2711	0.224488
	1.23487	70.8588	17.5443	62.5507		1.31292	0.521742																	3.94762	0.447579	0.582823				1.27389	191.935	17.4714	211.247		1.27389	-1.10536
	1.23765	54.1981	17.4299	62.2802		1.3157	-0.333756																	3.95603	2.20591	0.582139				1.27668	211.387	17.2842	209.802		1.27668	0.0916965
	1.24044	57.2668	17.4378	62.0102		1.31849	1.6987																	3.9644	1.70652	0.586582				1.27947	244.288	17.2856	208.356		1.27947	2.07869
	1.24323	67.7031	17.3356	61.7416		1.32128	1.5303																	3.97281	2.90224	0.588589				1.28225	207.022	17.312	206.947		1.28225	0.00429758
	1.24602	65.6724	17.4799	61.4744		1.32407	0.264738																	3.98122	2.80838	0.591948				1.28504	186.505	17.3071	205.541		1.28504	-1.0999
	1.2488	66.9544	17.4009	61.2096		1.32685	0.64415																	3.98962	2.05935	0.592005				1.28783	217.481	17.3046	204.134		1.28783	0.771286
	1.25159	72.9892	17.2754	60.9454		1.32964	2.2755																	3.998	2.28198	0.588774				1.29062	217.356	17.2513	202.736		1.29062	0.847495
	1.25438	25.5969	17.2654	60.6825		1.33243	1.81125																	4.00641	3.2556	0.594498				1.2934	214.597	17.2891	201.373		1.2934	0.764873
	1.25717	72.0373	17.2153	60.4211		1.33522	1.59619																	4.01481	2.98808	0.599122				1.29619	205.582	17.2843	200.004		1.29619	0.32272
	1.25995	50.1807	17.3154	60.162		1.338	1.15167																	4.02322	2.85722	0.597795				1.29898	209.289	17.2088	198.636		1.29898	0.619055
	1.26274	67.8172	17.1857	59.9035		1.34079	-0.758149																	4.0316	2.59606	0.601681				1.30177	232.277	17.2544	197.292		1.30177	2.02761
	1.26553	56.0176	17.1809	59.6463		1.34358	1.78247																	4.04	1.44857	0.59967				1.30455	202.728	17.2086	195.967		1.30455	0.392919
	1.26832	51.2365	17.0705	59.3906		1.34637	-0.472392																	4.04841	2.98521	0.606963				1.30734	211.784	17.2426	194.637		1.30734	0.994479
	1.2711	61.6471	17.1308	59.1372		1.34915	1.08841																	4.05682	1.61648	0.607381				1.31013	176.755	17.2678	193.308		1.31013	-0.958607
	1.27389	76.8467	17.2064	58.8844		1.35194	0.850434																	4.06519	2.56375	0.606621				1.31292	183.394	17.1633	192.016		1.31292	-0.502381
	1.27668	60.9781	17.0682	58.6329		1.35473	0.845467																	4.0736	2.42461	0.612652				1.3157	214.177	17.2341	190.729		1.3157	1.36059
	1.27947	43.0032	17.0279	58.3829		1.35752	0.325558																	4.08201	2.42177	0.612767				1.31849	179.052	17.2301	189.437		1.31849	-0.602676
	1.28225	55.6261	17.0897	58.1352		1.3603	0.714065																	4.09041	2.10335	0.613006				1.32128	154.694	17.2278	188.162		1.32128	-1.94265
	1.28504	47.4496	17.1006	57.888		1.36309	0.514275																	4.09879	2.34542	0.618354				1.32407	215.944	17.1778	186.907		1.32407	1.69032
	1.28783	47.858	17.0849	57.6422		1.36588	1.17832																	4.10719	2.22156	0.617536				1.32685	179.216	17.0092	185.658		1.32685	-0.378688
	1.29062	71.614	17.0468	57.3978		1.36867	0.43446																	4.1156	2.63765	0.622569				1.32964	157.964	17.0801	184.403		1.32964	-1.54796
	1.2934	75.1718	17.0522	57.1557		1.37145	0.608733																	4.12401	2.17481	0.622943				1.33243	171.731	17.1497	183.182		1.33243	-0.667667
	1.29619	58.4106	17.0773	56.9141		1.37424	0.968111																	4.13238	2.28442	0.624495				1.33522	161.85	17.0674	181.965		1.33522	-1.17858
	1.29898	58.6665	17.0241	56.674		1.37703	-1.21077																	4.14079	2.51066	0.62626				1.338	188.949	17.0902	180.752		1.338	0.479619
	1.30177	43.909	17.0205	56.4352		1.37982	-0.935961																	4.1492	1.14499	0.627271				1.34079	189.571	16.9781	179.546		1.34079	0.590465
	1.30455	46.2031	17.0167	56.1987		1.3826	2.50571																	4.1576	1.31302	0.632034				1.34358	202.006	17.0968	178.367		1.34358	1.38265
	1.30734	83.3204	17.0214	55.9627		1.38539	-0.403799																	4.16598	3.49163	0.633335				1.34637	169.04	17.03	177.187		1.34637	-0.478426
	1.31013	13.1135	17.0759	55.7281		1.38818	-1.31973																	4.17439	1.64915	0.633073				1.34915	191.697	16.9281	176.012		1.34915	0.926571
	1.31292	64.3559	16.9835	55.4949		1.39097	1.18508																	4.18279	1.06061	0.639743				1.35194	181.747	17.0562	174.858		1.35194	0.403913
	1.3157	49.5764	17.0409	55.2639		1.39375	0.467475																	4.1912	2.65756	0.63502				1.35473	165.737	16.9548	173.715		1.35473	-0.470538
	1.31849	83.957	17.0269	55.0334		1.39654	0.465513																	4.19958	2.20517	0.641856				1.35752	175.494	16.9008	172.572		1.35752	0.172915
	1.32128	80.8988	17.0518	54.8044		1.39933	-1.93743																	4.20798	2.20363	0.640986				1.3603	170.942	16.9623	171.437		1.3603	-0.0291941
	1.32407	59.0724	16.9817	54.5767		1.40212	-1.89695																	4.21639	0.654281	0.645738				1.36309	194.602	16.8734	170.331		1.36309	1.43844
	1.32685	65.1847	16.8183	54.3512		1.4049	-1.08071																	4.2248	0.67486	0.648735				1.36588	160.46	16.952	169.224		1.36588	-0.517008
	1.32964	92.6062	16.9106	54.1262		1.40769	-1.73371																	4.23317	1.20584	0.647503				1.36867	186.826	16.9148	168.118		1.36867	1.10601
	1.33243	84.641	16.9708	53.9026		1.41048	1.78041																	4.24158	0.777972	0.650491				1.37145	160.376	16.8459	167.034		1.37145	-0.395236
	1.33522	80.5962	16.8626	53.6803		1.41327	-0.949602																	4.24999	3.06167	0.649181				1.37424	150.73	16.8306	165.964		1.37424	-0.905143
	1.338	72.9254	16.9017	53.4602		1.41605	-1.18489																	4.25839	1.2821	0.657006				1.37703	167.553	16.8143	164.894		1.37703	0.158175
	1.34079	40.5225	16.7752	53.2406		1.41884	0.196708																	4.26677	1.12645	0.658022				1.37982	166.643	16.8546	163.823		1.37982	0.167326
	1.34358	83.1618	16.9088	53.0224		1.42163	-0.365511																	4.27518	2.03553	0.657106				1.3826	143.756	16.8196	162.79		1.3826	-1.13167
	1.34637	44.8455	16.8504	52.8055		1.42442	1.20555																	4.28358	1.66331	0.6651				1.38539	183.83	16.7559	161.756		1.38539	1.31739
	1.34915	70.8324	16.76	52.5907		1.4272	2.00066																	4.29199	2.70138	0.659301				1.38818	161.06	16.8284	160.721		1.38818	0.0201445
	1.35194	66.7121	16.8568	52.3765		1.42999	0.972469																	4.30037	3.24652	0.669683				1.39097	159.958	16.6725	159.699		1.39097	0.0155525
	1.35473	66.3595	16.7906	52.1636		1.43278	-0.779444																	4.30877	2.55665	0.668178				1.39375	187.458	16.8009	158.703		1.39375	1.71152
	1.35752	57.398	16.7282	51.952		1.43557	0.915104																	4.31718	1.38938	0.66411				1.39654	156.472	16.6523	157.704		1.39654	-0.0739719
	1.3603	63.7424	16.8052	51.7424		1.43835	1.69295																	4.32559	2.52485	0.674973				1.39933	153.472	16.7155	156.704		1.39933	-0.193407
	1.36309	60.1292	16.7144	51.5334		1.44114	0.340086																	4.33396	3.03878	0.668321				1.40212	166.024	16.767	155.732		1.40212	0.613884
	1.36588	71.1	16.7818	51.3257		1.44393	1.18045																	4.34237	2.13747	0.676166				1.4049	159.28	16.6602	154.77		1.4049	0.270692
	1.36867	58.385	16.7235	51.1193		1.44672	1.11024																	4.35078	2.70231	0.673166				1.40769	166.737	16.6796	153.806		1.40769	0.775265
	1.37145	61.0791	16.6973	50.9149		1.4495	0.187625																	4.35918	2.66042	0.677839				1.41048	190.075	16.5516	152.847		1.41048	2.24921
	1.37424	66.8559	16.6766	50.7111		1.45229	-0.839159																	4.36756	2.03639	0.684188				1.41327	167.809	16.6596	151.916		1.41327	0.953944
	1.37703	30.3663	16.6359	50.5085		1.45508	-0.984574																	4.37597	1.33592	0.681979				1.41605	140.799	16.6466	150.989		1.41605	-0.612119
	1.37982	34.6818	16.6945	50.3072		1.45787	2.11855																	4.38437	1.23259	0.686388				1.41884	157.244	16.5497	150.059		1.41884	0.434182
	1.3826	91.8571	16.6616	50.1079		1.46065	0.0284672																	4.39278	3.35131	0.680999				1.42163	178.415	16.6906	149.148		1.42163	1.75351
	1.38539	43.2109	16.5877	49.909		1.46344	-1.38264																	4.40116	1.92847	0.692237				1.42442	150.904	16.4603	148.25		1.42442	0.161187
	1.38818	27.6784	16.6952	49.7115		1.46623	1.58762																	4.40956	0.953752	0.690855				1.4272	168.998	16.6355	147.357		1.4272	1.30093
	1.39097	69.0756	16.5055	49.5152		1.46902	-2.53155																	4.41797	3.00377	0.689465				1.42999	147.712	16.5537	146.459		1.42999	0.0756569
	1.39375	57.0887	16.6167	49.3208		1.4718	-0.387447																	4.42638	0.14396	0.69736				1.43278	165.234	16.3884	145.595		1.43278	1.19838
	1.39654	56.821	16.528	49.127		1.47459	0.229488																	4.43475	1.64165	0.691453				1.43557	173.896	16.5837	144.731		1.43557	1.75869
	1.39933	16.8035	16.5842	48.9343		1.47738	0.208627																	4.44316	2.07062	0.700927				1.43835	154.934	16.3579	143.869		1.43835	0.676405
	1.40212	17.2632	16.5949	48.7429		1.48017	0.183854																	4.45157	2.05566	0.69829				1.44114	207.874	16.5214	143.018		1.44114	3.92559
	1.4049	30.7239	16.4979	48.5533		1.48295	-0.0598673																	4.45997	2.03897	0.700428				1.44393	145.288	16.3536	142.186		1.44393	0.189695
	1.40769	19.7436	16.5084	48.3643		1.48574	-0.821114																	4.46835	1.86821	0.704804				1.44672	143.495	16.4247	141.353		1.44672	0.130395
	1.41048	77.393	16.41	48.1765		1.48853	-0.0126669																	4.47676	1.33156	0.705212				1.4495	152.164	16.4814	140.524		1.4495	0.706268
	1.41327	32.2812	16.5423	47.9898		1.49132	-1.06375																	4.48516	1.90184	0.710617				1.45229	140.712	16.3885	139.717		1.45229	0.0607135
	1.41605	28.2509	16.5029	47.805		1.4941	-0.236504																	4.49357	1.15873	0.707255				1.45508	123.494	16.4424	138.916		1.45508	-0.937956
	1.41884	50.8496	16.4152	47.6206		1.49689	-0.88488																	4.50195	1.74345	0.709682				1.45787	144.883	16.224	138.115		1.45787	0.417172
	1.42163	41.3883	16.5497	47.4374		1.49968	-0.636478																	4.51035	1.27906	0.714741				1.46065	138.445	16.3741	137.324		1.46065	0.0684678
	1.42442	66.9556	16.3412	47.2554		1.50247	-0.0419821																	4.51876	1.45709	0.714339				1.46344	144.608	16.3473	136.554		1.46344	0.492699
	1.4272	80.1541	16.534	47.0752		1.50525	-0.582633																	4.52717	1.88134	0.729961				1.46623	148.515	16.2136	135.783		1.46623	0.785293
	1.42999	62.8755	16.4325	46.8954		1.50804	0.0367894																	4.53554	1.48464	0.733887				1.46902	131.733	16.374	135.012		1.46902	-0.200251
	1.43278	34.0361	16.2689	46.7168		1.51083	-0.457373																	4.54395	1.94001	0.748834				1.4718	131.811	16.1381	134.263		1.4718	-0.151939
	1.43557	61.6118	16.4708	46.5393		1.51362	-0.432504																	4.55236	1.56821	0.753195				1.47459	139.709	16.3173	133.523		1.47459	0.379132
	1.43835	73.8664	16.2455	46.3635		1.5164	1.13624																	4.56076	1.58591	0.75616				1.47738	117.316	16.1557	132.781		1.47738	-0.957274
	1.44114	51.7563	16.3726	46.1882		1.51919	-0.653491																	4.56914	2.78446	0.766797				1.48017	156.26	16.1966	132.042		1.48017	1.49527
	1.44393	65.1808	16.237	46.0139		1.52198	-1.17975																	4.57755	1.40865	0.772442				1.48295	128.351	16.2244	131.332		1.48295	-0.183729
	1.44672	63.9231	16.2868	45.8408		1.52477	2.34253																	4.58595	0.99315	0.78028				1.48574	127.661	16.1623	130.62		1.48574	-0.183081
	1.4495	48.7419	16.3763	45.6693		1.52755	0.596492																	4.59436	3.73749	0.778454				1.48853	160.465	16.232	129.908		1.48853	1.88254
	1.45229	31.8529	16.2608	45.4983		1.53034	-0.334236																	4.60274	2.38128	0.783063				1.49132	171.349	16.1228	129.208		1.49132	2.61372
	1.45508	29.2767	16.3032	45.3284		1.53313	0.610095																	4.61114	1.64767	0.798167				1.4941	137.23	16.0906	128.526		1.4941	0.54093
	1.45787	79.2964	16.1133	45.1595		1.53592	-1.24158																	4.61955	2.40036	0.796043				1.49689	125.32	16.1629	127.842		1.49689	-0.15603
	1.46065	45.4567	16.317	44.9922		1.5387	0.869437																	4.62796	0.913204	0.806833				1.49968	114.323	16.0484	127.157		1.49968	-0.799719
	1.46344	22.3956	16.2224	44.8253		1.54149	-0.274038																	4.63633	2.6123	0.801766				1.50247	139.94	16.3725	126.496		1.50247	0.821101
	1.46623	70.265	16.1282	44.6595		1.54428	0.909019																	4.64474	1.69177	0.816299				1.50525	114.169	16.3633	125.841		1.50525	-0.713306
	1.46902	3.35477	16.2509	44.4947		1.54707	0.614645																	4.65315	2.66031	0.819108				1.50804	140.702	16.6647	125.183		1.50804	0.93124
	1.4718	38.112	16.0525	44.3315		1.54985	2.37023																	4.66155	2.4193	0.818873				1.51083	98.9311	16.7145	124.533		1.51083	-1.5317
	1.47459	47.8889	16.2109	44.1687		1.55264	-1.20786																	4.66993	3.88168	0.829219				1.51362	137.216	16.6817	123.9		1.51362	0.79821
	1.47738	47.3634	16.089	44.0068		1.55543	-0.735309																	4.67834	0.918477	0.826266				1.5164	150.424	16.8614	123.271		1.5164	1.6104
	1.48017	46.8019	16.0774	43.846		1.55822	0.0850224																	4.68674	1.29661	0.843377				1.51919	106.93	16.9332	122.639		1.51919	-0.927663
	1.48295	42.7218	16.1173	43.6867		1.561	0.120223																	4.69515	1.98847	0.840388				1.52198	142.802	17.0296	122.024		1.52198	1.22011
	1.48574	30.3356	16.0661	43.5277		1.56379	-0.320558																	4.70353	2.01837	0.840927				1.52477	93.4621	16.9179	121.417		1.52477	-1.65239
	1.48853	43.1654	16.1286	43.3697		1.56658	0.306309																	4.71193	1.64446	0.851861				1.52755	126.833	16.9683	120.812		1.52755	0.354851
	1.49132	26.2009	15.9923	43.2127		1.56937	1.87072																	4.72034	2.17948	0.854331				1.53034	113.792	17.2466	120.208		1.53034	-0.371992
	1.4941	39.276	15.9875	43.0571		1.57215	-0.320533																	4.72875	3.51305	0.85262				1.53313	113.315	17.096	119.624		1.53313	-0.369081
	1.49689	28.7071	16.0415	42.9019		1.57494	0.691018																	4.73712	1.65157	0.832159				1.53592	124.871	17.3074	119.041		1.53592	0.336815
	1.49968	32.5812	15.9729	42.7476		1.57773	0.371074																	4.74553	2.49413	0.832941				1.5387	110.193	17.1013	118.46		1.5387	-0.483395
	1.50247	41.9115	16.2617	42.5942		1.58052	0.28388																	4.75394	2.22878	0.835323				1.54149	103.312	17.3562	117.889		1.54149	-0.839886
	1.50525	32.9519	16.2888	42.4423		1.5833	0.905976																	4.76234	2.15406	0.827797				1.54428	108.242	17.3944	117.328		1.54428	-0.522345
	1.50804	42.8999	16.5591	42.2907		1.58609	-0.761837																	4.77072	2.67884	0.838349				1.54707	110.304	17.2945	116.768		1.54707	-0.373743
	1.51083	34.5502	16.5941	42.1399		1.58888	-1.10152																	4.77913	1.29212	0.823592				1.54985	135.698	17.4558	116.209		1.54985	1.11648
	1.51362	34.8114	16.598	41.9901		1.59167	-1.16723																	4.78753	1.00184	0.833374				1.55264	117.596	17.3249	115.67		1.55264	0.111204
	1.5164	60.8962	16.7699	41.8416		1.59445	0.324078																	4.79594	0.949824	0.831232				1.55543	117.844	17.5805	115.131		1.55543	0.15433
	1.51919	30.6943	16.8313	41.6934		1.59724	0.918017																	4.80432	2.18937	0.830238				1.55822	122.711	17.4843	114.592		1.55822	0.464318
	1.52198	21.5613	16.9398	41.5461		1.60003	-0.190624																	4.81272	2.68163	0.829052				1.561	137.884	17.4476	114.063		1.561	1.3653
	1.52477	80.844	16.8384	41.3996		1.60282	0.078507																	4.82113	1.76302	0.82766				1.56379	125.486	17.5755	113.545		1.56379	0.679415
	1.52755	51.3212	16.8765	41.2545		1.6056	0.356283																	4.82954	1.98666	0.836092				1.56658	137.73	17.5929	113.027		1.56658	1.40411
	1.53034	35.381	17.1394	41.1096		1.60839	-1.13736																	4.83791	2.21741	0.831226				1.56937	105.08	17.4799	112.51		1.56937	-0.425024
	1.53313	51.3565	17.0316	40.9656		1.61118	-0.796956																	4.84632	0.977548	0.829938				1.57215	88.7638	16.9945	112.009		1.57215	-1.3678
	1.53592	19.4674	17.1998	40.8223		1.61397	1.3652																	4.85473	1.2551	0.83646				1.57494	120.113	16.9653	111.511		1.57494	0.507064
	1.5387	55.487	17.0301	40.6804		1.61675	-1.23498																	4.86313	3.06434	0.836796				1.57773	105.388	16.9553	111.013		1.57773	-0.331761
	1.54149	35.8044	17.2761	40.5387		1.61954	-0.322133																	4.87151	0.883278	0.841229				1.58052	151.976	16.742	110.519		1.58052	2.47627
	1.54428	56.0992	17.2729	40.3978		1.62233	1.20665																	4.87992	1.65443	0.831873				1.5833	124.333	16.8865	110.041		1.5833	0.846352
	1.54707	50.833	17.2057	40.2576		1.62512	1.37895																	4.88832	2.9361	0.839916				1.58609	105.711	16.5217	109.562		1.58609	-0.233064
	1.54985	81.2675	17.3607	40.1187		1.6279	-1.23681																	4.89673	3.08267	0.841107				1.58888	151.194	16.6627	109.083		1.58888	2.52727
	1.55264	19.1604	17.2368	39.9801		1.63069	0.103128																	4.90511	0.87457	0.847718				1.59167	122.864	16.5499	108.614		1.59167	0.860989
	1.55543	26.9517	17.5306	39.8421		1.63348	-0.555676																	4.91351	2.01047	0.845802				1.59445	141.596	16.4747	108.154		1.59445	2.02988
	1.55822	41.1849	17.406	39.705		1.63627	0.772082																	4.92192	1.45583	0.841528				1.59724	133.33	16.4245	107.693		1.59724	1.5609
	1.561	41.6555	17.3552	39.569		1.63905	1.13887																	4.93033	2.58093	0.851321				1.60003	122.957	16.3358	107.232		1.60003	0.962578
	1.56379	33.8176	17.5182	39.4332		1.64184	0.635557																	4.9387	2.88747	0.846124				1.60282	119.443	16.4041	106.788		1.60282	0.77148
	1.56658	44.6606	17.5065	39.2982		1.64463	1.09239																	4.94711	2.46623	0.853108				1.6056	81.0639	16.2494	106.345		1.6056	-1.55581
	1.56937	71.7317	17.4093	39.1638		1.64742	0.400347																	4.95552	2.85332	0.850526				1.60839	80.1396	16.1887	105.9		1.60839	-1.59129
	1.57215	33.6035	16.9315	39.0306		1.6502	-1.83417																	4.96392	2.26518	0.851219				1.61118	142.866	16.2586	105.463		1.61118	2.30054
	1.57494	50.5671	16.8874	38.8976		1.65299	-0.834226																	4.9723	0.337337	0.865372				1.61397	101.209	16.2224	105.034		1.61397	-0.235835
	1.57773	45.0275	16.8759	38.7653		1.65578	0.323258																	4.98071	1.21025	0.856482				1.61675	123.83	16.2568	104.608		1.61675	1.18241
	1.58052	43.3645	16.6648	38.6337		1.65857	1.16822																	4.98911	2.20402	0.863391				1.61954	81.7242	16.0341	104.179		1.61954	-1.40045
	1.5833	53.7399	16.818	38.5032		1.66135	-1.83539																	4.99752	2.93651	0.865784				1.62233	145.955	16.1152	103.763		1.62233	2.61812
	1.58609	25.83	16.4639	38.3728		1.66414	-1.40518																	5.0059	0.339766	0.863834				1.62512	98.0289	16.0875	103.35		1.62512	-0.330765
	1.58888	19.9568	16.601	38.2431		1.66693	-0.239638																	5.0143	0.694415	0.876031				1.6279	102.456	16.149	102.938		1.6279	-0.0298594
	1.59167	18.8544	16.5003	38.1141		1.66972	-0.115668																	5.02271	1.71856	0.863714				1.63069	96.2191	16.0385	102.528		1.63069	-0.39339
	1.59445	43.3085	16.4232	37.9861		1.6725	0.773247																	5.03112	1.82447	0.875032				1.63348	110.264	15.9121	102.129		1.63348	0.511214
	1.59724	52.861	16.3425	37.8583		1.67529	0.352875																	5.03949	2.6022	0.874723				1.63627	86.4094	16.0469	101.73		1.63627	-0.954764
	1.60003	34.632	16.2582	37.7312		1.67808	0.0125698																	5.0479	2.23575	0.877915				1.63905	80.0509	15.8831	101.333		1.63905	-1.33991
	1.60282	38.8894	16.3667	37.6045		1.68087	-0.193521																	5.05631	1.93718	0.882928				1.64184	54.4116	15.9513	100.943		1.64184	-2.91708
	1.6056	43.2562	16.2152	37.479		1.68365	0.506786																	5.06471	1.75675	0.875663				1.64463	98.203	15.8802	100.557		1.64463	-0.148245
	1.60839	19.0035	16.1339	37.3536		1.68644	-0.215874																	5.07309	2.37572	0.886764				1.64742	115.233	15.8295	100.172		1.64742	0.951475
	1.61118	24.3146	16.2044	37.2288		1.68923	1.01382																	5.0815	1.736	0.882133				1.6502	106.884	16.068	99.7883		1.6502	0.441622
	1.61397	59.1593	16.1549	37.1046		1.69202	-0.597824																	5.0899	2.82448	0.885699				1.65299	92.8052	15.8127	99.4153		1.65299	-0.418023
	1.61675	16.9937	16.1847	36.9814		1.6948	-2.10954																	5.09831	1.39541	0.888612				1.65578	106.187	15.8897	99.0423		1.65578	0.44965
	1.61954	31.7205	15.9496	36.8584		1.69759	0.615057																	5.10669	0.0588771	0.885433				1.65857	123.901	15.8834	98.6693		1.65857	1.58859
	1.62233	56.1007	16.0485	36.7358		1.70038	-0.686922																	5.11509	2.47911	0.897936				1.66135	115.026	15.7845	98.3035		1.66135	1.05941
	1.62512	58.6993	16.0161	36.6139		1.70317	-0.915145																	5.1235	1.31668	0.88835				1.66414	120.427	15.9652	97.9425		1.66414	1.40834
	1.6279	16.5965	16.0869	36.4929		1.70595	-0.860767																	5.13191	1.10657	0.896482				1.66693	81.578	15.6748	97.5815		1.66693	-1.02097
	1.63069	38.0217	15.9957	36.3721		1.70874	0.0895919																	5.14028	1.15506	0.89686				1.66972	127.261	15.8223	97.2206		1.66972	1.89861
	1.63348	27.4385	15.8605	36.2518		1.71153	0.306778																	5.14869	2.00761	0.898386				1.6725	84.5163	15.7376	96.8711		1.6725	-0.785044
	1.63627	48.4779	15.9904	36.132		1.71432	-0.35582																	5.1571	2.20476	0.90481				1.67529	94.7338	15.7394	96.5215		1.67529	-0.113582
	1.63905	54.0518	15.839	36.0132		1.7171	-1.77418																	5.1655	1.60734	0.899027				1.67808	108.396	15.7926	96.1718		1.67808	0.774045
	1.64184	46.0096	15.9155	35.8944		1.71989	0.149312																	5.17388	0.316158	0.908093				1.68087	92.202	15.6073	95.8256		1.68087	-0.232171
	1.64463	53.0507	15.8135	35.7762		1.72268	-1.23427																	5.18229	2.06265	0.906376				1.68365	104.627	15.7683	95.4879		1.68365	0.579585
	1.64742	41.9731	15.7728	35.6585		1.72547	-0.660696																	5.19069	0.805446	0.908967				1.68644	95.3566	15.6328	95.1491		1.68644	0.0132746
	1.6502	6.22971	15.9811	35.5417		1.72825	1.09486																	5.1991	1.32451	0.912481				1.68923	118.155	15.6429	94.8102		1.68923	1.49234
	1.65299	22.2746	15.7636	35.425		1.73104	0.389387																	5.20748	2.92123	0.907715				1.69202	79.127	15.6232	94.4788		1.69202	-0.98263
	1.65578	40.4284	15.8372	35.3089		1.73383	0.709147																	5.21588	2.28437	0.916665				1.6948	96.8456	15.5183	94.1513		1.6948	0.173622
	1.65857	53.6835	15.8277	35.1932		1.73662	1.01394																	5.22429	2.57314	0.910532				1.69759	105.677	15.7013	93.8226		1.69759	0.754992
	1.66135	6.19063	15.7393	35.0784		1.7394	2.23949																	5.2327	2.85413	0.913946				1.70038	97.9466	15.4997	93.4953		1.70038	0.287187
	1.66414	12.61	15.908	34.9636		1.74219	1.11798																	5.24107	3.98054	0.916773				1.70317	90.1683	15.5755	93.1764		1.70317	-0.193128
	1.66693	31.1034	15.6319	34.8494		1.74498	-1.40542																	5.24948	2.95	0.914649				1.70595	89.0754	15.5177	92.8586		1.70595	-0.243799
	1.66972	32.9099	15.7839	34.7356		1.74777	2.3821																	5.25789	0.624026	0.927408				1.70874	114.953	15.496	92.5396		1.70874	1.44638
	1.6725	46.7827	15.7259	34.6227		1.75055	0.37518																	5.26629	4.11634	0.918903				1.71153	101.703	15.5631	92.2258		1.71153	0.608933
	1.67529	40.0609	15.7308	34.5099		1.75334	-0.439006																	5.27467	2.27473	0.925778				1.71432	60.3687	15.4105	91.9162		1.71432	-2.04714
	1.67808	34.5957	15.768	34.3975		1.75613	0.324253																	5.28308	1.52132	0.924908				1.7171	105.829	15.5261	91.6076		1.7171	0.915999
	1.68087	31.2693	15.5864	34.2856		1.75892	-0.784125																	5.29148	2.2288	0.929728				1.71989	99.3211	15.4416	91.298		1.71989	0.519575
	1.68365	42.1472	15.7319	34.1745		1.7617	0.188907																	5.29989	1.19345	0.935871				1.72268	108.921	15.4295	90.9969		1.72268	1.16167
	1.68644	30.6963	15.598	34.0635		1.76449	-0.678862																	5.30827	2.10315	0.931173				1.72547	80.2439	15.4299	90.6961		1.72547	-0.677399
	1.68923	49.7781	15.6094	33.9529		1.76728	-0.243187																	5.31667	1.29179	0.935983				1.72825	90.5899	15.3054	90.3964		1.72825	0.0126387
	1.69202	24.5113	15.6091	33.8428		1.77007	-1.18549																	5.32508	1.70035	0.932581				1.73104	86.948	15.4387	90.0989		1.73104	-0.204089
	1.6948	1.03083	15.5023	33.7335		1.77285	-0.414628																	5.33349	0.809544	0.942679				1.73383	108.777	15.241	89.8067		1.73383	1.24469
	1.69759	43.262	15.6696	33.6243		1.77564	-0.891468																	5.34186	1.53613	0.942717				1.73662	82.0528	15.2664	89.5145		1.73662	-0.488766
	1.70038	22.9015	15.4514	33.5154		1.77843	1.35908																	5.35027	1.0914	0.937258				1.7394	91.8206	15.2708	89.2233		1.7394	0.170078
	1.70317	19.1841	15.5418	33.4071		1.78122	-1.33331																	5.35868	3.22127	0.952412				1.74219	91.446	15.1682	88.9376		1.74219	0.165371
	1.70595	19.9595	15.4978	33.2995		1.784	-0.186086																	5.36708	0.669187	0.943216				1.74498	99.3962	15.3478	88.6537		1.74498	0.69994
	1.70874	34.5783	15.4735	33.192		1.78679	-0.611266																	5.37546	1.74924	0.953652				1.74777	95.8341	15.1533	88.3698		1.74777	0.492586
	1.71153	37.8502	15.5334	33.0849		1.78958	-0.44984																	5.38387	1.34446	0.952366				1.75055	90.5958	15.2081	88.0885		1.75055	0.164871
	1.71432	27.5043	15.3839	32.9782		1.79237	-1.55178																	5.39227	1.49546	0.958235				1.75334	78.4449	15.1491	87.8126		1.75334	-0.618364
	1.7171	5.3925	15.4887	32.8723		1.79515	-0.00481803																	5.40068	0.429331	0.964743				1.75613	64.6032	15.2107	87.5367		1.75613	-1.50772
	1.71989	35.0672	15.4093	32.7664		1.79794	-0.263572																	5.40906	1.92167	0.96293				1.75892	114.907	15.2136	87.2608		1.75892	1.81723
	1.72268	13.6491	15.4034	32.661		1.80073	1.007																	5.41746	1.67188	0.964885				1.7617	82.0667	15.0976	86.9907		1.7617	-0.326145
	1.72547	22.3727	15.413	32.556		1.80352	0.539428																	5.42587	2.89344	0.960635				1.76449	69.1436	15.1625	86.7227		1.76449	-1.15937
	1.72825	49.1847	15.2832	32.4517		1.8063	1.96302																	5.43428	2.45035	0.972127				1.76728	89.3878	15.0589	86.4546		1.76728	0.194783
	1.73104	38.3379	15.3842	32.3475		1.80909	-1.78427																	5.44265	3.83123	0.970647				1.77007	78.5793	15.1394	86.1868		1.77007	-0.502497
	1.73383	43.0455	15.2321	32.2437		1.81188	0.296491																	5.45106	0.196976	0.968878				1.77285	88.3125	15.1037	85.9273		1.77285	0.157922
	1.73662	47.5928	15.2401	32.1403		1.81467	0.194073																	5.45947	2.21515	0.976656				1.77564	83.7168	14.9391	85.667		1.77564	-0.130538
	1.7394	66.1638	15.2384	32.0376		1.81745	-1.31807																	5.46787	2.11476	0.975474				1.77843	93.9892	15.1735	85.4066		1.77843	0.565629
	1.74219	48.8774	15.1545	31.935		1.82024	-0.652638																	5.47625	0.625003	0.986523				1.78122	73.347	14.9787	85.1495		1.78122	-0.787954
	1.74498	10.3062	15.3168	31.8328		1.82303	0.926517																	5.48466	1.2848	0.981196				1.784	113.35	15.0796	84.8976		1.784	1.88681
	1.74777	67.7672	15.1279	31.731		1.82582	-0.310889																	5.49306	2.83011	0.976867				1.78679	94.8646	14.9913	84.6448		1.78679	0.681716
	1.75055	37.3299	15.1927	31.6299		1.8286	-1.5294																	5.50147	1.61709	0.990013				1.78958	70.753	15.0565	84.392		1.78958	-0.905855
	1.75334	24.8866	15.1301	31.5288		1.83139	0.662165																	5.50985	0.417268	0.985654				1.79237	79.327	15.122	84.1456		1.79237	-0.318646
	1.75613	36.3441	15.1607	31.4282		1.83418	-0.389027																	5.51825	2.58443	0.996509				1.79515	92.7951	15.0344	83.9011		1.79515	0.59158
	1.75892	19.3994	15.2125	31.3279		1.83697	-0.934468																	5.52666	1.54129	0.984828				1.79794	95.8699	15.0317	83.6558		1.79794	0.812556
	1.7617	34.0787	15.0884	31.2284		1.83975	1.47731																	5.53507	0.991623	0.998036				1.80073	68.0236	14.915	83.4123		1.80073	-1.03177
	1.76449	20.8656	15.1184	31.1289		1.84254	-1.07143																	5.54344	3.39761	0.997432				1.80352	88.3581	15.0353	83.1743		1.80352	0.344775
	1.76728	27.3781	15.016	31.0298		1.84533	-0.562014																	5.55185	0.855241	0.997437				1.8063	66.4276	14.9759	82.9371		1.8063	-1.1024
	1.77007	12.9938	15.1307	30.9311		1.84812	0.16199																	5.56026	1.35907	1.00476				1.80909	86.4618	14.9136	82.6991		1.80909	0.252297
	1.77285	24.5789	15.0839	30.8331		1.8509	0.372738																	5.56866	2.08548	0.999376				1.81188	48.7873	14.9506	82.466		1.81188	-2.25267
	1.77564	17.4081	14.9495	30.7351		1.85369	0.0192082																	5.57704	2.29968	1.00945				1.81467	57.4298	14.8981	82.2354		1.81467	-1.66502
	1.77843	51.2189	15.1436	30.6376		1.85648	1.97688																	5.58545	1.94255	1.00492				1.81745	80.4276	15.0353	82.0055		1.81745	-0.104947
	1.78122	10.6069	14.9504	30.5404		1.85927	1.19177																	5.59385	3.91152	1.00585				1.82024	84.9419	14.9025	81.7755		1.82024	0.212477
	1.784	27.6398	15.0688	30.4439		1.86205	-0.260392																	5.60226	3.13852	1.02002				1.82303	81.4266	14.8144	81.5521		1.82303	-0.0084735
	1.78679	21.1776	15.0015	30.3475		1.86484	-1.20497																	5.61064	1.66035	1.0076				1.82582	87.8662	14.933	81.3287		1.82582	0.437784
	1.78958	23.4827	15.0469	30.2514		1.86763	0.357171																	5.61904	0.69059	1.02239				1.8286	56.635	14.8163	81.1062		1.8286	-1.65164
	1.79237	6.72068	15.102	30.1557		1.87042	-0.375826																	5.62745	2.28564	1.01712				1.83139	77.4327	14.926	80.8864		1.83139	-0.23139
	1.79515	29.9884	15.0269	30.0608		1.8732	0.0975797																	5.63586	1.54101	1.01422				1.83418	75.6154	14.7229	80.6703		1.83418	-0.343343
	1.79794	26.0094	15.0107	29.9658		1.87599	0.184128																	5.64423	2.02219	1.02687				1.83697	112.355	14.8709	80.4543		1.83697	2.1452
	1.80073	44.8739	14.8983	29.8713		1.87878	-0.993219																	5.65264	2.10971	1.02053				1.83975	81.4181	14.7976	80.239		1.83975	0.0796846
	1.80352	37.8847	15.03	29.7771		1.88157	-0.580946																	5.66105	0.89668	1.03195				1.84254	75.7828	14.7574	80.0295		1.84254	-0.287764
	1.8063	59.0521	14.9609	29.6836		1.88435	-0.109067																	5.66945	1.32632	1.02441				1.84533	62.2249	14.8364	79.8207		1.84533	-1.18599
	1.80909	3.02671	14.8876	29.5902		1.88714	-0.190516																	5.67783	1.80867	1.0323				1.84812	83.8998	14.7016	79.6119		1.84812	0.291665
	1.81188	33.9329	14.961	29.4971		1.88993	-1.44453																	5.68624	1.724	1.03442				1.8509	79.399	14.8133	79.4061		1.8509	-0.000482
	1.81467	32.2955	14.897	29.4044		1.89272	-0.917861																	5.69464	0.42672	1.03436				1.85369	78.0184	14.6962	79.2045		1.85369	-0.0807129
	1.81745	9.51555	15.0196	29.3125		1.8955	0.957674																	5.70305	0.961109	1.04548				1.85648	94.8822	14.6694	79.0029		1.85648	1.08248
	1.82024	19.5009	14.8928	29.2205		1.89829	1.68895																	5.71143	2.91873	1.04233				1.85927	59.9941	14.831	78.8014		1.85927	-1.26811
	1.82303	42.8245	14.7817	29.129		1.90108	-0.928501																	5.71983	3.71255	1.06114				1.86205	88.3342	14.6009	78.6058		1.86205	0.666285
	1.82582	24.3947	14.9349	29.0378		1.90387	-0.409354																	5.72824	0.938736	1.05699				1.86484	72.3944	14.773	78.4114		1.86484	-0.4073
	1.8286	6.27559	14.8239	28.9473		1.90665	0.943065																	5.73665	1.48569	1.06089				1.86763	65.8652	14.6381	78.2171		1.86763	-0.843815
	1.83139	38.7507	14.9416	28.8569		1.90944	-0.229306																	5.74502	2.92976	1.07095				1.87042	127.643	14.5767	78.0238		1.87042	3.40399
	1.83418	23.0397	14.7216	28.7668		1.91223	-0.743336																	5.75343	1.6744	1.06934				1.8732	84.6442	14.7025	77.8372		1.8732	0.462979
	1.83697	14.7781	14.8737	28.6771		1.91502	0.0335611																	5.76184	1.11728	1.07913				1.87599	96.885	14.575	77.65		1.87599	1.31972
	1.83975	50.4815	14.8198	28.5881		1.9178	-0.022792																	5.77024	1.95539	1.07687				1.87878	44.4178	14.7196	77.4629		1.87878	-2.24497
	1.84254	12.6687	14.775	28.4991		1.92059	-0.356476																	5.77862	1.8945	1.07849				1.88157	43.5552	14.5296	77.2797		1.88157	-2.32108
	1.84533	20.0711	14.8386	28.4106		1.92338	0.822668																	5.78703	1.53348	1.08121				1.88435	70.2838	14.6206	77.1002		1.88435	-0.466221
	1.84812	30.7059	14.7145	28.3223		1.92617	0.256788																	5.79543	2.80854	1.08162				1.88714	63.739	14.6071	76.9201		1.88714	-0.902378
	1.8509	33.7581	14.8182	28.2348		1.92895	-1.92011																	5.80384	2.19919	1.0929				1.88993	72.1773	14.5488	76.7401		1.88993	-0.31362
	1.85369	28.4299	14.7073	28.1474		1.93174	-0.757202																	5.81222	-0.161278	1.08309				1.89272	80.4941	14.6877	76.5669		1.89272	0.267386
	1.85648	57.0744	14.6767	28.0603		1.93453	0.947685																	5.82062	1.0883	1.09603				1.8955	72.4858	14.5779	76.3944		1.8955	-0.268117
	1.85927	45.6581	14.8389	27.9735		1.93732	0.0525569																	5.82903	2.95081	1.08977				1.89829	78.0959	14.7929	76.2214		1.89829	0.126717
	1.86205	24.082	14.6145	27.8875		1.9401	0.723371																	5.83744	1.97511	1.08887				1.90108	93.4824	14.7085	76.0511		1.90108	1.18512
	1.86484	9.98652	14.7846	27.8015		1.94289	-2.0151																	5.84581	2.70768	1.09203				1.90387	96.0098	14.6935	75.885		1.90387	1.36964
	1.86763	32.9536	14.6644	27.7159		1.94568	-0.0327609																	5.85422	-0.270862	1.08602				1.90665	107.802	14.7939	75.7195		1.90665	2.1686
	1.87042	22.1515	14.5791	27.6307		1.94847	0.734432																	5.86263	1.88129	1.10294				1.90944	89.5483	14.7364	75.5534		1.90944	0.949678
	1.8732	28.9822	14.7172	27.5461		1.95125	-0.150059																	5.87103	2.72196	1.09567				1.91223	109.204	14.8263	75.3928		1.91223	2.28052
	1.87599	30.1467	14.5828	27.4616		1.95404	-0.338173																	5.87941	1.75288	1.09448				1.91502	79.8405	14.7377	75.2336		1.91502	0.312597
	1.87878	12.775	14.7022	27.3775		1.95683	0.702457																	5.88782	1.54363	1.104				1.9178	57.1173	14.7215	75.0749		1.9178	-1.21982
	1.88157	18.8401	14.5516	27.2938		1.95962	-0.575013																	5.89622	2.6913	1.10252				1.92059	90.1375	14.7264	74.9171		1.92059	1.03354
	1.88435	25.6161	14.6204	27.2107		1.96241	3.1006																	5.90463	1.27679	1.11283				1.92338	82.9723	14.6914	74.7646		1.92338	0.558673
	1.88714	24.3448	14.6072	27.1277		1.96519	0.203527																	5.91304	5.34737	1.1065				1.92617	85.1409	14.7927	74.612		1.92617	0.711762
	1.88993	6.00797	14.5632	27.045		1.96798	-0.345037																	5.92141	2.14312	1.11385				1.92895	88.4901	14.6232	74.46		1.92895	0.959434
	1.89272	13.492	14.6763	26.9628		1.97077	0.250746																	5.92982	1.52851	1.12391				1.93174	61.439	14.7466	74.3116		1.93174	-0.872917
	1.8955	40.853	14.5893	26.8812		1.97356	0.610241																	5.93823	2.19509	1.11237				1.93453	80.1266	14.6274	74.1656		1.93453	0.407522
	1.89829	51.8112	14.809	26.7996		1.97634	0.365983																	5.94663	2.60317	1.12599				1.93732	68.8039	14.5602	74.0196		1.93732	-0.358216
	1.90108	13.0623	14.7078	26.7185		1.97913	3.04406																	5.95501	2.32268	1.11142				1.9401	73.0921	14.5852	73.8744		1.9401	-0.0536364
	1.90387	20.6125	14.7188	26.6377		1.98192	1.28735																	5.96342	5.35196	1.1288				1.94289	59.2137	14.4728	73.7348		1.94289	-1.00333
	1.90665	40.5292	14.8151	26.5576		1.98471	-0.328734																	5.97182	3.36811	1.12823				1.94568	85.6525	14.6424	73.5951		1.94568	0.823454
	1.90944	23.0953	14.7497	26.4775		1.98749	1.77928																	5.98023	1.54592	1.12455				1.94847	62.6747	14.4982	73.4555		1.94847	-0.743593
	1.91223	15.3659	14.8412	26.3979		1.99028	-0.228525																	5.98861	3.9287	1.13147				1.95125	59.9295	14.4252	73.3191		1.95125	-0.928203
	1.91502	26.8142	14.7671	26.3186		1.99307	0.656539																	5.99701	1.65789	1.1268				1.95404	77.371	14.5343	73.1856		1.95404	0.28797
	1.9178	25.9038	14.7464	26.2399		1.99586	-1.45597																	6.00542	2.66425	1.14075				1.95683	67.0122	14.4573	73.052		1.95683	-0.417771
	1.92059	20.9067	14.7407	26.1614		1.99864	-1.59248																	6.01383	0.263036	1.13476				1.95962	69.6959	14.5502	72.9185		1.95962	-0.221484
	1.92338	38.1792	14.7035	26.0831		2.00143	0.25496																	6.0222	0.101829	1.13865				1.96241	66.8118	14.4286	72.7901		1.96241	-0.414331
	1.92617	29.8093	14.8138	26.0053		2.00422	-0.766533																	6.03061	2.20543	1.13891				1.96519	70.0752	14.4931	72.6629		1.96519	-0.178548
	1.92895	-2.17976	14.6387	25.9281		2.00701	1.99722																	6.03902	1.04125	1.13984				1.96798	92.0559	14.5566	72.5353		1.96798	1.34102
	1.93174	14.6666	14.7707	25.851		2.00979	0.407267																	6.04742	4.21278	1.15054				1.97077	62.9863	14.3917	72.4092		1.97077	-0.654747
	1.93453	39.6522	14.644	25.7743		2.01258	-1.87968																	6.0558	2.37962	1.14123				1.97356	84.9075	14.5329	72.2872		1.97356	0.868392
	1.93732	26.4647	14.5899	25.6979		2.01537	-0.983519																	6.06421	-0.248467	1.15085				1.97634	66.5297	14.2957	72.1656		1.97634	-0.394244
	1.9401	36.1764	14.5903	25.6222		2.01816	1.66124																	6.07261	0.777679	1.15608				1.97913	104.917	14.4596	72.0437		1.97913	2.27348
	1.94289	-3.60852	14.4683	25.5466		2.02094	-0.964609																	6.08102	3.82804	1.15178				1.98192	81.8187	14.4233	71.9253		1.98192	0.685925
	1.94568	24.9913	14.6516	25.4713		2.02373	-1.93877																	6.0894	0.794304	1.1614				1.98471	37.8801	14.3233	71.8087		1.98471	-2.36877
	1.94847	36.0555	14.5134	25.3964		2.02652	-1.41849																	6.0978	-0.318968	1.15203				1.98749	24.9245	14.3871	71.6925		1.98749	-3.2507
	1.95125	23.1528	14.4563	25.3221		2.02931	-0.297966																	6.10621	0.259681	1.16662				1.99028	97.5726	14.2979	71.5764		1.99028	1.81819
	1.95404	20.3307	14.5405	25.2479		2.03209	-0.908781																	6.11462	1.56885	1.16				1.99307	65.3892	14.4181	71.4648		1.99307	-0.421386
	1.95683	35.3454	14.4796	25.1741		2.03488	0.483629																	6.12299	0.853438	1.16752				1.99586	61.1195	14.2969	71.3532		1.99586	-0.715794
	1.95962	16.7207	14.5734	25.1006		2.03767	0.851086																	6.1314	2.47877	1.16688				1.99864	70.9399	14.3331	71.242		1.99864	-0.0210743
	1.96241	69.8293	14.4494	25.0275		2.04046	-0.595683																	6.13981	2.91182	1.17192				2.00143	93.2616	14.2778	71.1328		2.00143	1.54988
	1.96519	27.9071	14.5042	24.9551		2.04324	0.262633																	6.14821	1.21152	1.17994				2.00422	89.2612	14.2551	71.0259		2.00422	1.2792
	1.96798	19.8473	14.5938	24.8827		2.04603	-0.712532																	6.15659	2.22124	1.1684				2.00701	44.5855	14.3276	70.9191		2.00701	-1.83796
	1.97077	28.4221	14.403	24.8106		2.04882	1.58315																	6.165	1.0756	1.17717				2.00979	71.8168	14.1827	70.8126		2.00979	0.0708048
	1.97356	33.6108	14.5382	24.739		2.05161	-0.0406154																	6.1734	3.78786	1.18339				2.01258	72.6186	14.2607	70.7098		2.01258	0.133853
	1.97634	29.905	14.3097	24.6679		2.05439	-0.175873																	6.18181	1.86642	1.181				2.01537	66.6141	14.284	70.6073		2.01537	-0.279558
	1.97913	68.7133	14.4926	24.5969		2.05718	1.45885																	6.19019	1.70493	1.19097				2.01816	74.4624	14.199	70.5048		2.01816	0.278724
	1.98192	43.1213	14.4444	24.5263		2.05997	-0.293704																	6.19859	3.63539	1.1797				2.02094	59.0781	14.273	70.4041		2.02094	-0.793527
	1.98471	19.7365	14.3569	24.4561		2.06276	-0.781261																	6.207	1.56532	1.18856				2.02373	71.4121	14.1233	70.3057		2.02373	0.0783435
	1.98749	50.0167	14.4049	24.3864		2.06554	-0.926109																	6.21541	0.982133	1.19333				2.02652	73.8062	14.2427	70.2072		2.02652	0.252689
	1.99028	21.0477	14.3052	24.3168		2.06833	3.58587																	6.22378	0.803541	1.19956				2.02931	71.3609	14.1493	70.1088		2.02931	0.0884941
	1.99307	33.7292	14.4418	24.2476		2.07112	1.70363																	6.23219	6.21471	1.19921				2.03209	67.5744	14.187	70.0135		2.03209	-0.171928
	1.99586	3.32072	14.3258	24.1787		2.07391	0.133563																	6.2406	3.95061	1.19515				2.03488	73.5519	14.159	69.9188		2.03488	0.256597
	1.99864	1.28197	14.3351	24.1104		2.07669	-0.500235																	6.249	2.07566	1.20616				2.03767	60.5156	14.1555	69.8241		2.03767	-0.657587
	2.00143	27.6878	14.2983	24.0423		2.07948	0.230774																	6.25738	1.31338	1.2019				2.04046	71.3108	14.2153	69.7299		2.04046	0.111213
	2.00422	13.0359	14.2701	23.9744		2.08227	-0.0054987																	6.26579	2.19382	1.20969				2.04324	91.7717	14.043	69.6388		2.04324	1.57608
	2.00701	52.5953	14.3642	23.9069		2.08506	-1.84646																	6.27419	1.90806	1.20891				2.04603	96.1125	14.1159	69.5475		2.04603	1.88193
	2.00979	29.6267	14.2086	23.84		2.08784	1.39676																	6.2826	-0.325585	1.21332				2.04882	82.4545	14.1407	69.4561		2.04882	0.919218
	2.01258	-3.08488	14.2886	23.7731		2.09063	-0.219111																	6.29098	3.61946	1.22042				2.05161	89.4435	14.0998	69.3665		2.05161	1.42392
	2.01537	9.6287	14.3138	23.7066		2.09342	0.777966																	6.29938	1.64905	1.21325				2.05439	60.3905	14.1767	69.2784		2.05439	-0.626932
	2.01816	47.2653	14.2212	23.6405		2.09621	-1.11531																	6.30779	2.87407	1.23286				2.05718	79.6063	13.9759	69.19		2.05718	0.7453
	2.02094	9.78041	14.3006	23.5749		2.09899	0.477689																	6.3162	0.517171	1.25333				2.05997	73.0703	14.0523	69.1016		2.05997	0.282422
	2.02373	-3.91669	14.1461	23.5094		2.10178	-1.34662																	6.32457	2.51825	1.26263				2.06276	77.7293	14.0609	69.0159		2.06276	0.619695
	2.02652	3.17991	14.2858	23.4442		2.10457	0.324998																	6.33298	0.202395	1.27192				2.06554	52.4168	14.0953	68.9305		2.06554	-1.17157
	2.02931	19.1585	14.1657	23.3794		2.10736	0.551423																	6.34139	2.32907	1.27324				2.06833	61.1977	14.0693	68.8448		2.06833	-0.543532
	2.03209	10.3935	14.2186	23.3151		2.11014	1.39433																	6.34979	2.62916	1.29449				2.07112	56.7536	13.9911	68.76		2.07112	-0.85814
[truncated: 418 more rows]

## Sheet: Supplementary Figure 6
Supplementary Fig. 6a-d
[truncated: 1,330 more rows]

[truncated: 2 more sheets: Supplementary Figure 7, preparation of Cdc42-GppNHp]
